# Supplementary material for: Inhalation of cadmium oxide nanoparticles alters intestinal and pulmonary microbiomes in mice
Source: Appl Microbiol Biotechnol. 2026 Jul 28;110(1):232. doi: 10.1007/s00253-026-13970-3 (PMC13415660; doi:10.1007/s00253-026-13970-3)
Supplement: Supplementary file 2 — (XLSX 12.0 KB) [file 253_2026_13970_MOESM2_ESM.xlsx]

## Sheet: Title
Inhalation of cadmium oxide nanoparticles alters intestinal and pulmonary microbiomes in mice
Chahrazed Mekadim1, Daniela Kristeková2,3, Pavel Mikuška4, Marcela Buchtová2,3, Jakub Mrázek1
1 Laboratory of anaerobic microbiology, Institute of Animal Physiology and Genetics, Czech Academy of Sciences, Prague 1083, Czech Republic.
2Laboratory of Molecular Morphogenesis, Institute of Animal Physiology and Genetics, Czech Academy of Sciences, Brno 602 00, Czech Republic.
3Department of Experimental Biology, Faculty of Science, Masaryk University, Brno 625 00, Czech Republic
4 Department of Environmental Analytical Chemistry, Institute of Analytical Chemistry, Czech Academy of Sciences, Brno 602 00, Czech Republic
Correspondence : mekadim@iapg.cas.cz
Phone: +420 267 090 501
Fax: +420 267 090 500
Address: Laboratory of Anaerobic Microbiology, Institute of Animal Physiology and Genetics of the Czech Academy of Sciences, Videnska 1083, 142 00, Prague, Czech Republic
Table S1 List of lungs and colon tissue samples used in this study, collected from control and mice exposed to CdONPs for a shorter period (6w+1d) or for a longer period (6w+21d).

## Sheet: LIST
SampleId	MICE Id	ORGAN	TREATMENT	TIME
L31	51/KCd/1d	lungs	KCd	1d
L34	52/KCd/1d	lungs	KCd	1d
L37	53/KCd/1d	lungs	KCd	1d
L40	54/KCd/1d	lungs	KCd	1d
L43	55/KCd/1d	lungs	KCd	1d
L46	51/CdO/1d	lungs	CdO	1d
L49	52/CdO/1d	lungs	CdO	1d
L52	53/CdO/1d	lungs	CdO	1d
L55	54/CdO/1d	lungs	CdO	1d
L58	55/CdO/1d	lungs	CdO	1d
L61	1/CdO/CL/1d	lungs	CdO/CL	1d
L64	2/CdO/CL/1d	lungs	CdO/CL	1d
L67	3/CdO/CL/1d	lungs	CdO/CL	1d
L70	4/CdO/CL/1d	lungs	CdO/CL	1d
L73	5/CdO/CL/1d	lungs	CdO/CL	1d
L166	81/KCd/21d	lungs	KCd	21d
L169	82/KCd/21d	lungs	KCd	21d
L172	83/KCd/21d	lungs	KCd	21d
L175	84/KCd/21d	lungs	KCd	21d
L178	85/KCd/21d	lungs	KCd	21d
L181	81/CdO/21d	lungs	CdO	21d
L184	82/CdO/21d	lungs	CdO	21d
L187	83/CdO/21d	lungs	CdO	21d
L190	84/CdO/21d	lungs	CdO	21d
L193	85/CdO/21d	lungs	CdO	21d
L196	31/CdO/CL/21d	lungs	CdO/CL	21d
L199	32/CdO/CL/21d	lungs	CdO/CL	21d
L202	33/CdO/CL/21d	lungs	CdO/CL	21d
L205	34/CdO/CL/21d	lungs	CdO/CL	21d
L208	35/CdO/CL/21d	lungs	CdO/CL	21d
CL32	51/KCd/1d	colon	KCd	1d
CL35	52/KCd/1d	colon	KCd	1d
CL38	53/KCd/1d	colon	KCd	1d
CL41	54/KCd/1d	colon	KCd	1d
CL44	55/KCd/1d	colon	KCd	1d
CL47	51/CdO/1d	colon	CdO	1d
CL50	52/CdO/1d	colon	CdO	1d
CL53	53/CdO/1d	colon	CdO	1d
CL56	54/CdO/1d	colon	CdO	1d
CL59	55/CdO/1d	colon	CdO	1d
CL62	1/CdO/CL/1d	colon	CdO/CL	1d
CL65	2/CdO/CL/1d	colon	CdO/CL	1d
CL68	3/CdO/CL/1d	colon	CdO/CL	1d
CL71	4/CdO/CL/1d	colon	CdO/CL	1d
CL74	5/CdO/CL/1d	colon	CdO/CL	1d
CL167	81/KCd/21d	colon	KCd	21d
CL170	82/KCd/21d	colon	KCd	21d
CL173	83/KCd/21d	colon	KCd	21d
CL176	84/KCd/21d	colon	KCd	21d
CL179	85/KCd/21d	colon	KCd	21d
CL182	81/CdO/21d	colon	CdO	21d
CL185	82/CdO/21d	colon	CdO	21d
CL188	83/CdO/21d	colon	CdO	21d
CL191	84/CdO/21d	colon	CdO	21d
CL194	85/CdO/21d	colon	CdO	21d
CL197	31/CdO/CL/21d	colon	CdO/CL	21d
CL200	32/CdO/CL/21d	colon	CdO/CL	21d
CL203	33/CdO/CL/21d	colon	CdO/CL	21d
CL206	34/CdO/CL/21d	colon	CdO/CL	21d
CL209	35/CdO/CL/21d	colon	CdO/CL	21d
