# Supplementary material for: Inhalation of cadmium oxide nanoparticles alters intestinal and pulmonary microbiomes in mice
Source: Appl Microbiol Biotechnol. 2026 Jul 28;110(1):232. doi: 10.1007/s00253-026-13970-3 (PMC13415660; doi:10.1007/s00253-026-13970-3)
Supplement: Supplementary file 3 — (XLSX 12.8 KB) [file 253_2026_13970_MOESM3_ESM.xlsx]

## Sheet: Title
Inhalation of cadmium oxide nanoparticles alters intestinal and pulmonary microbiomes in mice
Chahrazed Mekadim1, Daniela Kristeková2,3, Pavel Mikuška4, Marcela Buchtová2,3, Jakub Mrázek1
1 Laboratory of anaerobic microbiology, Institute of Animal Physiology and Genetics, Czech Academy of Sciences, Prague 1083, Czech Republic.
2Laboratory of Molecular Morphogenesis, Institute of Animal Physiology and Genetics, Czech Academy of Sciences, Brno 602 00, Czech Republic.
3Department of Experimental Biology, Faculty of Science, Masaryk University, Brno 625 00, Czech Republic
4 Department of Environmental Analytical Chemistry, Institute of Analytical Chemistry, Czech Academy of Sciences, Brno 602 00, Czech Republic
Correspondence : mekadim@iapg.cas.cz
Phone: +420 267 090 501
Fax: +420 267 090 500
Address: Laboratory of Anaerobic Microbiology, Institute of Animal Physiology and Genetics of the Czech Academy of Sciences, Videnska 1083, 142 00, Prague, Czech Republic
Table S2 Pairwise PERMANOVA results based on Bray-curtis distance in the in the microbiome of lungs (A, B) and colon (C, D) after 6w+1d (A, C) and 6w+21d (B, D) CdONPs exposition. P < 0.05 was considered statistically significant based on pairwise PERMANOVA with 999 permutations, (size sample for each group: n=5).

## Sheet: permanova-pairwise
Table S2A: Pairwise PERMANOVA results based on Bray-curtis distance in the in the microbiome of lungs after 6w+1d of CdONPs exposition								Table S2B:Pairwise PERMANOVA results based on Bray-curtis distance in the in the microbiome of lungs after 6w+21d of CdONPs exposition
Group 1	Group 2	Sample size	Permutations	pseudo-F	p-value	q-value		Group 1	Group 2	Sample size	Permutations	pseudo-F	p-value	q-value
CdO/6w+1d	CdOCL/6w+1d	10	999	0.646406	0.902	0.902		CdO/9w	CdOCL/6w+21d	10	999	0.662486	1	1
CdO/6w+1d	KCd/6w+1d	10	999	0.918415	0.518	0.777		CdO/9w	KCd/9w	10	999	1.67019	0.043*	0.0645
CdOCL/6w+1d	KCd/6w+1d	10	999	0.933575	0.444	0.777		CdOCL/6w+21d	KCd/9w	10	999	2.02575	0.013*	0.039
Table S2C: Pairwise PERMANOVA results based on Bray-curtis distance in the in the microbiome of colon after 6w+1d of CdONPs exposition								Table S2D: Pairwise PERMANOVA results based on Bray-curtis distance in the in the microbiome of colon after 6w+21d of CdONPs exposition
Group 1	Group 2	Sample size	Permutations	pseudo-F	p-value	q-value		Group 1	Group 2	Sample size	Permutations	pseudo-F	p-value	q-value
CdO/6w+1d	CdOCL/6w+1d	10	999	0.741386	0.711	0.925		CdO/9w	CdOCL/6w+21d	10	999	0.713395	0.761	0.761
CdO/6w+1d	KCd/6w+1d	10	999	0.882703	0.589	0.925		CdO/9w	KCd/9w	10	999	1.93262	0.016*	0.024
CdOCL/6w+1d	KCd/6w+1d	10	999	0.622043	0.925	0.925		CdOCL/6w+21d	KCd/9w	10	999	1.87122	0.015*	0.024
