# Supplementary material for: Inhalation of cadmium oxide nanoparticles alters intestinal and pulmonary microbiomes in mice
Source: Appl Microbiol Biotechnol. 2026 Jul 28;110(1):232. doi: 10.1007/s00253-026-13970-3 (PMC13415660; doi:10.1007/s00253-026-13970-3)
Supplement: Supplementary file 4 — (XLSX 35.6 KB) [file 253_2026_13970_MOESM4_ESM.xlsx]

## Sheet: Title
Inhalation of cadmium oxide nanoparticles alters intestinal and pulmonary microbiomes in mice
Chahrazed Mekadim1, Daniela Kristeková2,3, Pavel Mikuška4, Marcela Buchtová2,3, Jakub Mrázek1
1 Laboratory of anaerobic microbiology, Institute of Animal Physiology and Genetics, Czech Academy of Sciences, Prague 1083, Czech Republic.
2Laboratory of Molecular Morphogenesis, Institute of Animal Physiology and Genetics, Czech Academy of Sciences, Brno 602 00, Czech Republic.
3Department of Experimental Biology, Faculty of Science, Masaryk University, Brno 625 00, Czech Republic
4 Department of Environmental Analytical Chemistry, Institute of Analytical Chemistry, Czech Academy of Sciences, Brno 602 00, Czech Republic
Correspondence : mekadim@iapg.cas.cz
Phone: +420 267 090 501
Fax: +420 267 090 500
Address: Laboratory of Anaerobic Microbiology, Institute of Animal Physiology and Genetics of the Czech Academy of Sciences, Videnska 1083, 142 00, Prague, Czech Republic
Table S3 The relative abundances of the bacterial community based on the rarefied table at phylum, family and genus levels in the pulmonary microbiome of control and mice exposed to CdONPs for for shorter (6w+1d) and longer period (6w+21d).

## Sheet: PHYLUM
	KCd/6w+1d	CdO/6w+1d	CdO/CL/6w+1d	KCd/9w	CdO/9w	CdO/CL/6w+21d
Bacillota	0.648615	0.686705	0.699052	0.682441	0.722081	0.685829
Bacteroidota	0.288413	0.242775	0.248815	0.20797	0.158629	0.23262
Pseudomonadota	0.0314861	0.0265896	0.0225118	0.0585305	0.072335	0.0320856
Deferribacterota	0.00755668	0.0104046	0.007109	0.014944	0.00888325	0.00935829
Unassigned	0.00125945	0.00346821	0.00236967	0.00498132	0.00380711	0.0040107
Thermodesulfobacteriota	0.00503778	0.00346821	0.0035545	0.00124533	0.00253807	0
Mycoplasmatota	0.00377834	0.00462428	0.00473934	0.00249066	0	0.0040107
Actinomycetota	0.00629723	0.0138728	0.007109	0.0199253	0.0152284	0.0173797
Cyanobacteriota	0.00755668	0.00693642	0.00236967	0.00124533	0.00888325	0.0120321
Campylobacterota	0	0	0	0	0	0
Verrucomicrobiota	0	0.00115607	0.00236967	0	0	0
Thermomicrobiota	0	0	0	0	0	0
Chlamydiota	0	0	0	0.00249066	0.00126904	0
Deinococcota	0	0	0	0	0.00253807	0
Acidobacteriota	0	0	0	0.00249066	0.00253807	0.0013369
Fusobacteriota	0	0	0	0	0	0
Bdellovibrionota	0	0	0	0	0.00126904	0.0013369
Chloroflexota	0	0	0	0	0	0
Myxococcota	0	0	0	0	0	0
Candidatus Saccharibacteria	0	0	0	0.00124533	0	0
Gemmatimonadota	0	0	0	0	0	0

## Sheet: FAMILY
	KCd/6w+1d	CdO/6w+1d	CdO/CL/6w+1d	KCd/9w	CdO/9w	CdO/CL/6w+21d
Lactobacillaceae	0.11335	0.0959538	0.145735	0.0361146	0.19797	0.0668449
Rikenellaceae	0.0566751	0.0508671	0.0473934	0.0697385	0.0456853	0.0548128
Bacteroidaceae	0.0251889	0.0254335	0.021327	0.0361146	0.0177665	0.0494652
Lachnospiraceae	0.280856	0.331792	0.330569	0.408468	0.384518	0.425134
Streptococcaceae	0.0944584	0.0947977	0.0521327	0.00124533	0.00126904	0.00668449
Muribaculaceae	0.162469	0.134104	0.150474	0.0684932	0.0685279	0.102941
Eubacteriaceae	0.00377834	0.0104046	0.00236967	0.0410959	0.00507614	0.00935829
Clostridiaceae	0.0465995	0.0358382	0.0462085	0.0485679	0.036802	0.0681818
Oscillospiraceae	0.059194	0.0589595	0.0651659	0.0946451	0.0621827	0.0601604
Prevotellaceae	0.0163728	0.0127168	0.0106635	0.0161893	0.00634518	0.00802139
Christensenellaceae	0.00755668	0.0219653	0.0165877	0.01868	0.0152284	0.026738
Mucispirillaceae	0.00755668	0.0104046	0.007109	0.014944	0.00888325	0.00935829
Unassigned	0.00125945	0.00346821	0.00236967	0.00498132	0.00380711	0.0040107
Odoribacteraceae	0.00881612	0.00462428	0.007109	0	0.00380711	0.00534759
Hymenobacteraceae	0.00251889	0.00231214	0.00236967	0.00124533	0.00126904	0.0013369
Butyricicoccaceae	0.00503778	0.00693642	0.00947867	0.00747198	0.00634518	0.00534759
Tannerellaceae	0.0100756	0.00924855	0.00829384	0.00249066	0.00380711	0.0013369
Acutalibacteraceae	0.00881612	0.00578035	0.00473934	0.00373599	0.00634518	0.00534759
Desulfovibrionaceae	0.00503778	0.00346821	0.0035545	0.00124533	0.00253807	0
Monoglobaceae	0.00503778	0.00115607	0.00236967	0.00249066	0	0
Erysipelotrichaceae	0.011335	0.00924855	0.00947867	0	0.00126904	0.0013369
Acholeplasmataceae	0.00377834	0.00462428	0.00473934	0.00249066	0	0.0040107
Moraxellaceae	0	0	0.00236967	0.00373599	0.0152284	0.0013369
Eggerthellaceae	0.00125945	0.00462428	0.0035545	0.00249066	0	0.00534759
Enterobacteriaceae	0.00503778	0.00693642	0.0035545	0.00498132	0.00253807	0
Sutterellaceae	0.00251889	0.00231214	0.00236967	0.00124533	0.00126904	0
Sirenicapillariaceae	0.00755668	0.00346821	0.00118483	0	0.00380711	0.0106952
Acetobacteraceae	0	0.00346821	0	0	0.00126904	0
Peptococcaceae	0.00503778	0.00462428	0.0035545	0.00498132	0.00126904	0.0013369
Coprobacillaceae	0	0.00115607	0.00236967	0.00373599	0	0
Weeksellaceae	0.00125945	0	0	0	0	0
Barnesiellaceae	0.00251889	0.00115607	0	0	0	0
Oxalobacteraceae	0.00881612	0	0	0	0.00507614	0
Paenibacillaceae	0	0.00115607	0	0	0	0.0013369
Zoogloeaceae	0	0	0.00236967	0	0	0
Cyclobacteriaceae	0.00125945	0.00115607	0	0	0	0
Robiginitomaculaceae	0	0.00231214	0	0.00373599	0	0.0013369
Burkholderiaceae	0.00125945	0.00115607	0	0.00622665	0.00380711	0.00668449
Comamonadaceae	0	0.00115607	0.00236967	0.00373599	0.00253807	0.0013369
Geodermatophilaceae	0	0	0	0.00249066	0.00380711	0
Pseudomonadaceae	0.00251889	0	0	0	0.00380711	0.0013369
Staphylococcaceae	0.00377834	0	0.00118483	0.00373599	0.00126904	0.0013369
Micrococcaceae	0.00251889	0.00231214	0	0.00124533	0.00126904	0.0013369
Vibrionaceae	0.00125945	0.00115607	0.0035545	0.00498132	0.00634518	0.00534759
Sphingomonadaceae	0.00377834	0.00115607	0.00118483	0.00498132	0.00888325	0.0026738
Helicobacteraceae	0	0	0	0	0	0
Bifidobacteriaceae	0.00125945	0	0	0	0	0
Anaerovoracaceae	0	0.00115607	0.00236967	0	0	0
Lawsonellaceae	0	0	0	0	0	0
Prolixibacteraceae	0	0.00115607	0.00118483	0.00498132	0.00126904	0.0040107
Microcoleaceae	0	0.00231214	0	0	0.00253807	0
Eubacteriales Family XIII, Incertae Sedis	0	0.00115607	0	0	0	0
Enterococcaceae	0.00125945	0.00115607	0.00236967	0	0	0.0013369
Paracoccaceae	0	0.00115607	0	0.00498132	0.00507614	0.0013369
Anthocerotibacteraceae	0	0.00115607	0.00118483	0.00124533	0.00126904	0.0013369
Nocardioidaceae	0	0	0.00118483	0.00249066	0.00253807	0
Streptomycetaceae	0	0	0	0.00373599	0.00126904	0.0013369
Bruguierivoracaceae	0.00125945	0.00115607	0	0.00249066	0.00126904	0
Methylobacteriaceae	0	0	0	0.00124533	0.00253807	0
Anaerotignaceae	0.00125945	0.00231214	0.00118483	0	0	0
Marinifilaceae	0	0	0	0.00373599	0.00380711	0.0013369
Nevskiaceae	0.00125945	0	0	0	0	0.0013369
Vallitaleaceae	0	0	0	0	0.00126904	0
Bacillaceae	0	0	0	0.00124533	0.00126904	0.00534759
Conexibacteraceae	0	0	0	0.00124533	0.00380711	0.00534759
Nitrobacteraceae	0	0	0	0	0.00253807	0.00534759
Sphaerotilaceae	0.00125945	0.00115607	0.00118483	0.00373599	0.00253807	0
Akkermansiaceae	0	0.00115607	0.00236967	0	0	0
Thermomicrobiaceae	0	0	0	0	0	0
Erythrobacteraceae	0	0	0	0	0.00126904	0.0013369
Bacillales Family X, Incertae Sedis	0	0	0	0.00124533	0	0
Rhabdochlamydiaceae	0	0	0	0.00249066	0.00126904	0
Bogoriellaceae	0	0.00115607	0	0	0	0
Natronincolaceae	0	0	0	0	0	0
Corynebacteriaceae	0	0	0	0.00124533	0	0.0013369
Mycobacteriaceae	0	0.00115607	0.00236967	0.00124533	0	0
Methylophilaceae	0	0	0	0	0	0
Caulobacteraceae	0	0.00115607	0	0.00249066	0.00253807	0
Dermabacteraceae	0	0	0	0.00249066	0	0
Rhodanobacteraceae	0	0	0	0.00124533	0	0
Sphingobacteriaceae	0	0	0	0.00249066	0.00126904	0.0026738
Intrasporangiaceae	0	0	0	0	0	0
Dysgonomonadaceae	0	0	0	0	0	0
Kiloniellaceae	0	0	0	0	0	0
Atopobiaceae	0	0	0	0	0	0
Rhizobiaceae	0	0	0	0	0	0
Methylocystaceae	0	0	0	0	0	0
Pasteurellaceae	0.00125945	0.00115607	0.00118483	0	0	0
Dietziaceae	0	0	0	0	0	0
Phyllobacteriaceae	0	0	0	0.00124533	0	0
Lysobacteraceae	0	0	0.00236967	0.00249066	0.00126904	0
Deinococcaceae	0	0	0	0	0.00253807	0
Trueperaceae	0	0	0	0	0	0
Ornithinimicrobiaceae	0	0.00462428	0	0	0	0
Bryobacteraceae	0	0	0	0.00124533	0.00126904	0.0013369
Chromobacteriaceae	0	0	0	0	0	0
Iamiaceae	0	0	0	0	0.00126904	0
Microbacteriaceae	0.00125945	0	0	0	0	0
Geovibrionaceae	0	0	0	0	0	0
Erwiniaceae	0.00125945	0	0	0	0	0
Leptotrichiaceae	0	0	0	0	0	0
Coxiellaceae	0	0	0	0	0	0
Aristaeellaceae	0	0	0	0	0	0
Legionellaceae	0	0	0	0.00124533	0	0
Dermacoccaceae	0	0	0	0	0	0.0013369
Pseudobdellovibrionaceae	0	0	0	0	0.00126904	0.0013369
Piscirickettsiaceae	0	0	0	0	0.00126904	0.0013369
Candidatus Fermentithermobacillaceae	0	0	0	0	0	0
Ectothiorhodospiraceae	0	0	0	0.00124533	0	0
Thioalkalibacteraceae	0	0	0	0	0	0
Parvibaculaceae	0	0	0	0	0	0
Porphyromonadaceae	0	0	0	0.00249066	0	0
Roseobacteraceae	0	0	0	0	0	0
Sphaerobacteraceae	0	0	0	0	0	0
Peptostreptococcaceae	0.00125945	0	0	0	0	0
Carnobacteriaceae	0	0	0	0.00373599	0	0
Fusobacteriaceae	0	0	0	0	0	0
Candidatus Chloroheliaceae	0	0	0	0	0	0
Alicyclobacillaceae	0	0	0	0	0	0
Aerococcaceae	0	0	0	0.00124533	0	0
Hahellaceae	0	0	0	0	0	0
Planococcaceae	0	0.00115607	0	0	0	0
Acidaminococcaceae	0	0	0	0	0	0
Sulfuricellaceae	0	0	0	0	0	0
Methylococcaceae	0	0	0	0.00124533	0	0
Syntrophobacteraceae	0	0	0	0	0	0
Acidobacteriaceae	0	0	0	0.00124533	0.00126904	0
Devosiaceae	0	0.00115607	0	0	0	0
Nostocaceae	0	0	0	0	0	0
Spongiibacteraceae	0	0	0	0	0	0
Owenweeksiaceae	0	0	0	0	0.00126904	0.0013369
Actinomycetaceae	0	0	0	0	0	0
Parachlamydiaceae	0	0	0	0	0	0
Peptoniphilaceae	0	0	0	0	0	0
Nitrosomonadaceae	0	0	0	0	0	0
Hyphomicrobiaceae	0	0	0	0.00124533	0	0.0013369
Pendulisporaceae	0	0	0	0	0	0
Kytococcaceae	0	0	0	0	0	0
Methylopilaceae	0	0	0	0	0	0
Thermoactinomycetaceae	0	0	0	0	0	0
Candidatus Saccharimonadaceae	0	0	0	0.00124533	0	0
Paraconexibacteraceae	0	0	0	0	0	0
Heliobacteriaceae	0	0	0	0	0	0
Immundisolibacteraceae	0	0	0	0	0.00126904	0
Nocardiaceae	0	0	0	0.00124533	0.00126904	0
Desulfallaceae	0	0	0	0	0	0
Entomoplasmataceae	0	0	0	0	0	0
Chelatococcaceae	0	0	0	0	0	0
Spirosomataceae	0.00125945	0	0	0	0.00253807	0
Xanthobacteraceae	0	0	0	0	0	0
Baekduiaceae	0	0	0	0	0	0
Selenomonadaceae	0	0	0.00118483	0	0	0
Rubrobacteraceae	0	0	0	0	0	0
Gemmatimonadaceae	0	0	0	0	0	0
Chroococcaceae	0	0	0	0	0	0
Thermomonosporaceae	0	0	0	0	0	0.0013369
Parvicellaceae	0	0	0	0	0.00126904	0
Leptolyngbyaceae	0	0	0	0	0.00126904	0
Thermoanaerobacteraceae	0	0	0	0	0	0

## Sheet: GENUS
	KCd/6w+1d	CdO/6w+1d	CdO/CL/6w+1d	KCd/9w	CdO/9w	CdO/CL/6w+21d
Lactobacillus	0.0554156	0.0404624	0.056872	0.0199253	0.0279188	0.0294118
Alistipes	0.0541562	0.049711	0.0450237	0.0697385	0.0456853	0.0548128
Ligilactobacillus	0.0239295	0.0312139	0.0533175	0.00622665	0.152284	0.0240642
Phocaeicola	0.0176322	0.0138728	0.014218	0.0261519	0.0114213	0.040107
Limosilactobacillus	0.034005	0.0242775	0.035545	0.00996264	0.0177665	0.0120321
Lacrimispora	0.0503778	0.0404624	0.0545024	0.0684932	0.0596447	0.0815508
Kineothrix	0.0730479	0.099422	0.0900474	0.0398506	0.106599	0.110963
Streptococcus	0.0944584	0.0947977	0.0521327	0.00124533	0.00126904	0.00668449
Mediterraneibacter	0.0264484	0.0277457	0.0154028	0.0572852	0.0253807	0.026738
Paramuribaculum	0.0478589	0.0473988	0.0414692	0.0161893	0.0164975	0.0320856
Duncaniella	0.0403023	0.0381503	0.0414692	0.0273973	0.0177665	0.0347594
Muribaculum	0.0743073	0.0485549	0.0675355	0.0249066	0.034264	0.0360963
Roseburia	0.0100756	0.0196532	0.0154028	0.0797011	0.034264	0.026738
Lachnoclostridium	0.0377834	0.033526	0.049763	0.0510585	0.0291878	0.0427807
Enterocloster	0.0201511	0.0196532	0.0331754	0.0224159	0.0266497	0.0374332
Eubacterium	0.00377834	0.0104046	0.00236967	0.0410959	0.00507614	0.00935829
Candidatus Borkfalkia	0.00755668	0.0208092	0.014218	0.01868	0.0152284	0.026738
Unassigned	0.00125945	0.00346821	0.00236967	0.00498132	0.00380711	0.0040107
Faecalimonas	0	0	0.00118483	0	0.00126904	0.0227273
Agathobacter	0.00755668	0.0138728	0.0118483	0.00871731	0.0177665	0.0240642
Clostridium	0.0163728	0.0150289	0.0165877	0.011208	0.0101523	0.013369
Hungatella	0.00881612	0.00809249	0.0130332	0.0224159	0.0177665	0.0227273
Mordavella	0.0188917	0.0115607	0.0165877	0.014944	0.00888325	0.0280749
Prevotellamassilia	0.00503778	0.00462428	0.0035545	0.00747198	0.00253807	0.0026738
Mucispirillum	0.00755668	0.0104046	0.007109	0.014944	0.00888325	0.00935829
Bacteroides	0.00755668	0.0115607	0.007109	0.00996264	0.00634518	0.00935829
Pseudoprevotella	0.00503778	0.00462428	0.00236967	0.00622665	0.00253807	0.0026738
Prevotella	0.00629723	0.00346821	0.00473934	0.00249066	0.00126904	0.0026738
Odoribacter	0.00881612	0.00462428	0.007109	0	0.00380711	0.00534759
Pontibacter	0.00251889	0.00231214	0.00236967	0.00124533	0.00126904	0.0013369
Eisenbergiella	0.00881612	0.00809249	0.00829384	0	0.00507614	0.0040107
Novisyntrophococcus	0.00755668	0.0127168	0.0118483	0.0199253	0.00888325	0.0147059
Intestinibacillus	0.00503778	0.00693642	0.00947867	0.00747198	0.00634518	0.00534759
Dysosmobacter	0.00251889	0.00809249	0.00592417	0.00622665	0.00253807	0.00668449
Anaerocolumna	0.011335	0.0138728	0.00236967	0.00871731	0.0177665	0.0013369
Vescimonas	0.00881612	0.00693642	0.007109	0.014944	0.0139594	0.00668449
Parabacteroides	0.0100756	0.00924855	0.00829384	0.00249066	0.00380711	0.0013369
Anaerotruncus	0.00629723	0.00346821	0.00829384	0.0136986	0.0126904	0.00668449
Acutalibacter	0.00755668	0.00462428	0.0035545	0.00373599	0.00634518	0.00534759
Marvinbryantia	0.0100756	0.00924855	0.00947867	0.01868	0.0114213	0.0106952
Lawsonibacter	0.0125945	0.016185	0.0154028	0.014944	0.0101523	0.0147059
Wansuia	0.00251889	0.00231214	0.00473934	0.00747198	0.00634518	0.0040107
Pseudoflavonifractor	0.00125945	0.00462428	0.00473934	0.00498132	0.00126904	0.00534759
Pusillibacter	0.00251889	0.00115607	0.00236967	0.00249066	0	0.0026738
Maridesulfovibrio	0.00125945	0.00115607	0.00118483	0	0.00126904	0
Latilactobacillus	0	0	0	0	0	0
Qiania	0.00251889	0.00346821	0.0035545	0.00622665	0.00126904	0.00668449
Sporobacter	0.00881612	0.00578035	0.007109	0.0124533	0.0139594	0.00668449
Oleidesulfovibrio	0	0	0.00118483	0.00124533	0.00126904	0
Monoglobus	0.00503778	0.00115607	0.00236967	0.00249066	0	0
Butyrivibrio	0	0.00462428	0.00473934	0.00124533	0.0152284	0
Allobaculum	0.00629723	0.00578035	0.00473934	0	0	0
Acholeplasma	0.00377834	0.00462428	0	0.00249066	0	0.0040107
Acinetobacter	0	0	0.00118483	0.00249066	0.0139594	0.0013369
Ruminococcus	0.00629723	0.00231214	0.0035545	0.00249066	0	0
Adlercreutzia	0.00125945	0.00346821	0.00236967	0.00124533	0	0.0013369
Blautia	0.00125945	0.00578035	0.0035545	0	0.00380711	0.0013369
Escherichia	0.00377834	0.00693642	0.0035545	0.00498132	0.00253807	0
Dorea	0.00629723	0.00346821	0.00236967	0.00249066	0.00126904	0.0026738
Paludihabitans	0.00251889	0.00346821	0.00473934	0.0174346	0.00253807	0.0013369
Herbinix	0	0	0.00118483	0.00373599	0	0.0013369
Turicimonas	0	0	0	0.00124533	0.00126904	0
Anaerostipes	0.00125945	0.00346821	0.00118483	0	0.00253807	0
Amedibacterium	0.00125945	0.00231214	0.00236967	0	0	0.0013369
Hominenteromicrobium	0.00251889	0.00231214	0.00236967	0.00124533	0	0.0026738
Longicatena	0.00125945	0	0.00118483	0	0	0
Solibaculum	0.00125945	0.00115607	0.00236967	0.00124533	0.00253807	0
Limnospira	0.00755668	0.00346821	0.00118483	0	0.00380711	0.0106952
Acidibrevibacterium	0	0.00115607	0	0	0	0
Candidatus Formimonas	0.00251889	0.00231214	0.00236967	0.00124533	0	0.0013369
Catenibacterium	0	0	0.00236967	0	0	0
Coprococcus	0.00251889	0.00115607	0	0.00249066	0.00126904	0.0013369
Cloacibacterium	0	0	0	0	0	0
Dehalobacterium	0.00251889	0.00115607	0.00118483	0.00373599	0	0
Barnesiella	0.00251889	0.00115607	0	0	0	0
Noviherbaspirillum	0	0	0	0	0	0
Pseudobutyrivibrio	0	0.00231214	0.00592417	0.00249066	0.00253807	0
Aneurinibacillus	0	0	0	0	0	0
Thauera	0	0	0.00236967	0	0	0
Mucinivorans	0.00251889	0.00115607	0.00236967	0	0	0
Paraeggerthella	0	0	0	0.00124533	0	0.0013369
Echinicola	0.00125945	0.00115607	0	0	0	0
Fretibacter	0	0.00115607	0	0.00124533	0	0
Ralstonia	0.00125945	0.00115607	0	0.00498132	0.00380711	0.00534759
Desulfovibrio	0.00377834	0.00231214	0.00118483	0	0	0
Ruminiclostridium	0.00251889	0.00115607	0.00118483	0.00124533	0	0.00534759
Litorimonas	0	0.00115607	0	0.00249066	0	0.0013369
Brachymonas	0	0	0.00118483	0	0	0
Tyzzerella	0	0.00231214	0	0	0.00126904	0
Candidatus Arthromitus	0.00251889	0.00115607	0	0	0	0.0026738
Blastococcus	0	0	0	0.00249066	0.00253807	0
Pseudomonas	0.00251889	0	0	0	0.00380711	0.0013369
Staphylococcus	0.00377834	0	0.00118483	0.00373599	0.00126904	0.0013369
Glutamicibacter	0.00251889	0.00231214	0	0.00124533	0.00126904	0
Vibrio	0.00125945	0.00115607	0.0035545	0.00498132	0.00634518	0.00534759
Sphingomonas	0.00377834	0.00115607	0.00118483	0.00498132	0.00761421	0.0013369
Moraxella	0	0	0.00118483	0.00124533	0.00126904	0
Berryella	0	0.00115607	0	0	0	0.0026738
Wolinella	0	0	0	0	0	0
Faecalibaculum	0.00251889	0.00115607	0.00118483	0	0.00126904	0
Duodenibacillus	0.00251889	0.00231214	0.00236967	0	0	0
Bifidobacterium	0.00125945	0	0	0	0	0
Emergencia	0	0.00115607	0.00118483	0	0	0
Haloimpatiens	0	0	0	0	0	0
Bengtsoniella	0	0	0	0	0	0
Comamonas	0	0.00115607	0.00118483	0.00249066	0.00126904	0.0013369
Lawsonella	0	0	0	0	0	0
Draconibacterium	0	0.00115607	0.00118483	0.00498132	0.00126904	0.0040107
Paenibacillus	0	0.00115607	0	0	0	0.0013369
Thomasclavelia	0	0.00115607	0	0.00124533	0	0
Simiaoa	0	0	0	0.00124533	0.00380711	0.0013369
Planktothrix	0	0.00231214	0	0	0.00253807	0
Sinanaerobacter	0	0.00115607	0	0	0	0
Lachnospira	0	0.00115607	0	0.00373599	0	0.0013369
Oscillibacter	0	0.00115607	0	0.00124533	0.00126904	0
Enterococcus	0.00125945	0.00115607	0.00118483	0	0	0
Paracoccus	0	0.00115607	0	0.00498132	0.00507614	0.0013369
Hylemonella	0	0	0	0.00124533	0.00126904	0
Caproiciproducens	0.00125945	0.00115607	0.00118483	0	0	0
Anthocerotibacter	0	0.00115607	0.00118483	0.00124533	0.00126904	0.0013369
Massilia	0.00881612	0	0	0	0.00507614	0
Nocardioides	0	0	0	0.00249066	0.00253807	0
Streptomyces	0	0	0	0.00373599	0.00126904	0.0013369
Sellimonas	0	0	0	0.00124533	0.00126904	0.0013369
Sodalis	0.00125945	0.00115607	0	0.00249066	0.00126904	0
Thermanaerosceptrum	0	0.00115607	0	0	0.00126904	0
Methylobacterium	0	0	0	0	0	0
Anaerotignum	0.00125945	0.00231214	0.00118483	0	0	0
Methylorubrum	0	0	0	0.00124533	0.00253807	0
Paracholeplasma	0	0	0.00236967	0	0	0
Labilibaculum	0	0	0	0.00373599	0.00380711	0.0013369
Sinimarinibacterium	0.00125945	0	0	0	0	0.0013369
Vallitalea	0	0	0	0	0.00126904	0
Ramlibacter	0	0	0	0	0	0
Tannockella	0	0	0	0.00249066	0	0
Heyndrickxia	0	0	0	0.00124533	0	0
Christensenella	0	0.00115607	0.00236967	0	0	0
Conexibacter	0	0	0	0.00124533	0.00380711	0.00534759
Bradyrhizobium	0	0	0	0	0.00253807	0.0040107
Petrocella	0	0	0	0	0	0
Roseateles	0.00125945	0.00115607	0.00118483	0.00373599	0.00253807	0
Akkermansia	0	0.00115607	0.00236967	0	0	0
Tetragenococcus	0	0	0.00118483	0	0	0.0013369
Priestia	0	0	0	0	0	0
Thermomicrobium	0	0	0	0	0	0
Subdoligranulum	0	0	0	0	0.00126904	0
Altererythrobacter	0	0	0	0	0.00126904	0
Hydrogenibacillus	0	0	0	0.00124533	0	0
Burkholderia	0	0	0	0.00124533	0	0.0013369
Candidatus Rhabdochlamydia	0	0	0	0.00249066	0.00126904	0
Georgenia	0	0.00115607	0	0	0	0
Alkaliphilus	0	0	0	0	0	0
Corynebacterium	0	0	0	0.00124533	0	0.0013369
Parageobacillus	0	0	0	0	0	0.00534759
Saccharofermentans	0.00125945	0.00115607	0	0	0	0.0013369
Mycolicibacterium	0	0.00115607	0.00236967	0.00124533	0	0
Xiamenia	0	0	0.00118483	0	0	0
Anaerobutyricum	0.00125945	0.00231214	0	0	0	0
Candidatus Methylopumilus	0	0	0	0	0	0
Brevundimonas	0	0	0	0	0	0
Faecalibacterium	0	0	0	0	0	0
Brachybacterium	0	0	0	0.00249066	0	0
Aerosticca	0	0	0	0.00124533	0	0
Mariniplasma	0	0	0.00118483	0	0	0
Mucilaginibacter	0	0	0	0.00124533	0.00126904	0.0026738
Knoellia	0	0	0	0	0	0
Micrococcus	0	0	0	0	0	0.0013369
Bacillus	0	0	0	0	0	0
Proteiniphilum	0	0	0	0	0	0
Aestuariispira	0	0	0	0	0	0
Olsenella	0	0	0	0	0	0
Novosphingobium	0	0	0	0	0	0
Segatella	0	0	0	0	0	0
Neorhizobium	0	0	0	0	0	0
Phenylobacterium	0	0	0	0.00249066	0.00253807	0
Hymenobacter	0	0	0	0	0	0
Modestobacter	0	0	0	0	0	0
Methylosinus	0	0	0	0	0	0
Rodentibacter	0.00125945	0.00115607	0.00118483	0	0	0
Aminipila	0	0	0.00118483	0	0	0
Dietzia	0	0	0	0	0	0
Mesorhizobium	0	0	0	0.00124533	0	0
Lysobacter	0	0	0	0.00249066	0.00126904	0
Deinococcus	0	0	0	0	0.00253807	0
Truepera	0	0	0	0	0	0
Falsirhodobacter	0	0	0	0	0	0
Ornithinimicrobium	0	0.00346821	0	0	0	0
Paludibaculum	0	0	0	0.00124533	0.00126904	0.0013369
Vogesella	0	0	0	0	0	0
Chakrabartyella	0	0.00115607	0	0.00124533	0	0
Acidovorax	0	0	0	0	0	0
Actinomarinicola	0	0	0	0	0.00126904	0
Frigoribacterium	0.00125945	0	0	0	0	0
Denitrovibrio	0	0	0	0	0	0
Hydrogenophaga	0	0	0	0	0	0
Candidatus Scatomonas	0	0	0	0	0	0
Pantoea	0.00125945	0	0	0	0	0
Lautropia	0	0	0	0	0	0
Serinicoccus	0	0.00115607	0	0	0	0
Sphingobium	0	0	0	0	0	0.0013369
Aquidulcibacter	0	0.00115607	0	0	0	0
Leptotrichia	0	0	0	0	0	0
Caloramator	0	0	0	0	0	0.0013369
Pseudoglutamicibacter	0	0	0	0	0	0
Rickettsiella	0	0	0	0	0	0
Brevibacillus	0	0	0	0	0	0
Aristaeella	0	0	0	0	0	0
Pseudarthrobacter	0	0	0	0	0	0
Legionella	0	0	0	0.00124533	0	0
Thermoclostridium	0	0	0	0	0	0
Stenotrophomonas	0	0	0	0	0	0
Petroclostridium	0	0	0	0	0	0
Dermacoccus	0	0	0	0	0	0.0013369
Bdellovibrio	0	0	0	0	0.00126904	0
Haemophilus	0	0	0	0	0	0
Lichenicoccus	0	0	0	0	0	0
Sphingobacterium	0	0	0	0	0	0
Geobacillus	0	0	0	0	0.00126904	0
Piscirickettsia	0	0	0	0	0.00126904	0.0013369
Kaistella	0	0	0	0	0	0
Candidatus Fermentithermobacillus	0	0	0	0	0	0
Spiribacter	0	0	0	0.00124533	0	0
Guyparkeria	0	0	0	0	0	0
Pseudoxanthomonas	0	0	0	0	0	0
Salmonella	0	0	0	0	0	0
Kaustia	0	0	0	0	0	0
Porphyromonas	0	0	0	0.00249066	0	0
Arthrobacter	0	0	0	0	0	0
Palleronia	0	0	0	0	0	0
Lacticaseibacillus	0	0	0	0	0	0.0013369
Variovorax	0	0	0	0	0	0
Sphaerobacter	0	0	0	0	0	0
Pseudooceanicola	0	0	0	0	0	0
Intestinibacter	0.00125945	0	0	0	0	0
Candidatus Phytoplasma	0	0	0.00118483	0	0	0
Marinilactibacillus	0	0	0	0	0	0
Fusobacterium	0	0	0	0	0	0
Roseomonas	0	0.00231214	0	0	0.00126904	0
Candidatus Chlorohelix	0	0	0	0	0	0
Alicyclobacillus	0	0	0	0	0	0
Carnobacterium	0	0	0	0.00373599	0	0
Aerococcus	0	0	0	0.00124533	0	0
Microvirga	0	0	0	0	0	0
Afipia	0	0	0	0	0	0.0013369
Anaeromicropila	0	0	0	0	0	0
Hahella	0	0	0	0	0	0
Terribacillus	0	0	0	0	0	0
Planococcus	0	0	0	0	0	0
Phascolarctobacterium	0	0	0	0	0	0
Aeromicrobium	0	0	0	0	0	0
Sulfuricella	0	0	0	0	0	0
Methylomonas	0	0	0	0.00124533	0	0
Haematobacter	0	0	0	0	0	0
Chryseomicrobium	0	0	0	0	0	0
Geodermatophilus	0	0	0	0	0.00126904	0
Syntrophobacter	0	0	0	0	0	0
Methylogaea	0	0	0	0	0	0
Acidisarcina	0	0	0	0.00124533	0.00126904	0
Devosia	0	0.00115607	0	0	0	0
Cylindrospermum	0	0	0	0	0	0
Spongiibacter	0	0	0	0	0	0
Chryseobacterium	0.00125945	0	0	0	0	0
Owenweeksia	0	0	0	0	0.00126904	0.0013369
Pedobacter	0	0	0	0.00124533	0	0
Granulicatella	0	0	0	0	0	0
Sporosarcina	0	0.00115607	0	0	0	0
Stutzerimonas	0	0	0	0	0	0
Actinomyces	0	0	0	0	0	0
Candidatus Protochlamydia	0	0	0	0	0	0
Anaerococcus	0	0	0	0	0	0
Salipiger	0	0	0	0	0	0
Thermomonas	0	0	0	0	0	0
Nitrosospira	0	0	0	0	0	0
Rhodoplanes	0	0	0	0.00124533	0	0
Petrimonas	0	0	0	0	0	0
Pendulispora	0	0	0	0	0	0
Kytococcus	0	0	0	0	0	0
Chenggangzhangella	0	0	0	0	0	0
Erythrobacter	0	0	0	0	0	0.0013369
Luteimonas	0	0	0.00236967	0	0	0
Novibacillus	0	0	0	0	0	0
Candidatus Saccharimonas	0	0	0	0.00124533	0	0
Paraconexibacter	0	0	0	0	0	0
Heliomicrobium	0	0	0	0	0	0
Facklamia	0	0	0	0	0	0
Allocoprobacillus	0	0	0	0	0	0
Immundisolibacter	0	0	0	0	0.00126904	0
Mesobacillus	0	0	0	0	0	0
Rhodococcus	0	0	0	0.00124533	0	0
Micropruina	0	0	0.00118483	0	0	0
Desulfoscipio	0	0	0	0	0	0
Adhaeribacter	0	0	0	0	0	0
Mesoplasma	0	0	0	0	0	0
Fastidiosipila	0	0	0	0	0	0
Chelatococcus	0	0	0	0	0	0
Larkinella	0	0	0	0	0.00253807	0
Microbacterium	0	0	0	0	0	0
Klebsiella	0.00125945	0	0	0	0	0
Pseudolabrys	0	0	0	0	0	0
Baekduia	0	0	0	0	0	0
Pseudobdellovibrio	0	0	0	0	0	0.0013369
Acetobacter	0	0	0	0	0	0
Selenomonas	0	0	0.00118483	0	0	0
Rubrobacter	0	0	0	0	0	0
Gemmatimonas	0	0	0	0	0	0
Gloeocapsa	0	0	0	0	0	0
Williamsia	0	0	0	0	0.00126904	0
Spirillospora	0	0	0	0	0	0.0013369
Winkia	0	0	0	0	0	0
Longibaculum	0	0	0	0	0	0
Aquisediminimonas	0	0	0	0	0.00126904	0
Parvicella	0	0	0	0	0.00126904	0
Hyphomicrobium	0	0	0	0	0	0.0013369
Leptolyngbya	0	0	0	0	0.00126904	0
Dyadobacter	0.00125945	0	0	0	0	0
Thermacetogenium	0	0	0	0	0	0
