# Supplementary material for: Inhalation of cadmium oxide nanoparticles alters intestinal and pulmonary microbiomes in mice
Source: Appl Microbiol Biotechnol. 2026 Jul 28;110(1):232. doi: 10.1007/s00253-026-13970-3 (PMC13415660; doi:10.1007/s00253-026-13970-3)
Supplement: Supplementary file 5 — (XLSX 24.3 KB) [file 253_2026_13970_MOESM5_ESM.xlsx]

## Sheet: Title
Inhalation of cadmium oxide nanoparticles alters intestinal and pulmonary microbiomes in mice
Chahrazed Mekadim1, Daniela Kristeková2,3, Pavel Mikuška4, Marcela Buchtová2,3, Jakub Mrázek1
1 Laboratory of anaerobic microbiology, Institute of Animal Physiology and Genetics, Czech Academy of Sciences, Prague 1083, Czech Republic.
2Laboratory of Molecular Morphogenesis, Institute of Animal Physiology and Genetics, Czech Academy of Sciences, Brno 602 00, Czech Republic.
3Department of Experimental Biology, Faculty of Science, Masaryk University, Brno 625 00, Czech Republic
4 Department of Environmental Analytical Chemistry, Institute of Analytical Chemistry, Czech Academy of Sciences, Brno 602 00, Czech Republic
Correspondence : mekadim@iapg.cas.cz
Phone: +420 267 090 501
Fax: +420 267 090 500
Address: Laboratory of Anaerobic Microbiology, Institute of Animal Physiology and Genetics of the Czech Academy of Sciences, Videnska 1083, 142 00, Prague, Czech Republic
Table S4 The relative abundances of the bacterial community based on the rarefied table at phylum, family and genus levels in the colonic microbiome of control and mice exposed to CdONPs for shorter (6w+1d) and longer period (6w+21d).

## Sheet: PHYLUM
	KCd/6w+1d	CdO/6w+1d	CdO/CL/6w+1d	KCd/9w	CdO/9w	CdO/CL/6w+21d
Bacillota	0.706647	0.68006	0.642522	0.737589	0.526239	0.546097
Bacteroidota	0.259249	0.308036	0.337537	0.248511	0.45481	0.436652
Deferribacterota	0.017052	0.00505952	0.00967742	0.00283688	0.00204082	0.00141403
Unassigned	0	0.000297619	0	0	0	0
Thermodesulfobacteriota	0.000867052	0.00119048	0.00117302	0.000567376	0.000291545	0.00169683
Mycoplasmatota	0.0066474	0.0014881	0.00117302	0.00170213	0.00116618	0.00367647
Actinomycetota	0.00606936	0.00297619	0.00351906	0.00425532	0.00758017	0.00395928
Pseudomonadota	0.00260116	0.000892857	0.00234604	0.00453901	0.00204082	0.00622172
Cyanobacteriota	0.000867052	0	0.00205279	0	0.0058309	0.000282805

## Sheet: FAMILY
	KCd/6w+1d	CdO/6w+1d	CdO/CL/6w+1d	KCd/9w	CdO/9w	CdO/CL/6w+21d
Lactobacillaceae	0.183237	0.160119	0.157185	0.26383	0.170554	0.143948
Lachnospiraceae	0.392486	0.419643	0.38739	0.308936	0.258892	0.261312
Eubacteriaceae	0.00606936	0.00982143	0.00175953	0.0280851	0.00262391	0.0053733
Clostridiaceae	0.0468208	0.033631	0.0313783	0.0394326	0.0253644	0.0328054
Oscillospiraceae	0.0462428	0.0306548	0.0445748	0.0556028	0.0335277	0.0545814
Bacteroidaceae	0.0514451	0.0705357	0.0759531	0.049078	0.0868805	0.0780543
Muribaculaceae	0.139017	0.13244	0.180938	0.104397	0.241691	0.224548
Prevotellaceae	0.00924855	0.0184524	0.0117302	0.027234	0.0233236	0.0345023
Rikenellaceae	0.0566474	0.072619	0.0618768	0.0660993	0.0865889	0.0774887
Mucispirillaceae	0.017052	0.00505952	0.00967742	0.00283688	0.00204082	0.00141403
Streptococcaceae	0.000867052	0.000297619	0.000293255	0.00141844	0.00233236	0.00424208
Hymenobacteraceae	0.00144509	0.0014881	0.00351906	0.00113475	0.0058309	0.00650452
Butyricicoccaceae	0.00780347	0.00595238	0.00322581	0.00340426	0.00349854	0.00395928
Odoribacteraceae	0	0.0104167	0	0	0.00787172	0.0124434
Tannerellaceae	0.00144509	0.00208333	0.00351906	0.000567376	0.00262391	0.00311086
Acutalibacteraceae	0.00635838	0.00357143	0.00322581	0.00397163	0.00379009	0.00480769
Christensenellaceae	0.00751445	0.0104167	0.00293255	0.00964539	0.0110787	0.0152715
Desulfovibrionaceae	0.000867052	0.00119048	0.00117302	0.000567376	0.000291545	0.00169683
Monoglobaceae	0.000867052	0.00119048	0.00205279	0.00851064	0.00204082	0.00197964
Acholeplasmataceae	0.00635838	0.0014881	0.00117302	0.00141844	0.000291545	0.00311086
Eggerthellaceae	0.00520231	0.00267857	0.0026393	0.00198582	0.00466472	0.00254525
Sutterellaceae	0.000867052	0.000297619	0.00117302	0.00141844	0.00058309	0.00226244
Erysipelotrichaceae	0.000289017	0	0	0.0022695	0.00641399	0.00565611
Peptococcaceae	0.00375723	0.00357143	0.00410557	0.00453901	0.00116618	0.00226244
Coprobacillaceae	0.00202312	0.000297619	0.00058651	0.00255319	0.00204082	0.0053733
Robiginitomaculaceae	0	0.000297619	0	0.00141844	0	0.00113122
Enterobacteriaceae	0.00144509	0.000297619	0.000293255	0.00141844	0.00116618	0.00197964
Staphylococcaceae	0.000289017	0.000297619	0.00058651	0.000567376	0.00145773	0.000565611
Micrococcaceae	0.000289017	0.000297619	0.00058651	0.000851064	0.00145773	0.000848416
Anaerovoracaceae	0.000867052	0.000297619	0	0.000851064	0.000874636	0.00113122
Vallitaleaceae	0.000289017	0	0.00175953	0.000567376	0	0.00113122
Microcoleaceae	0.000867052	0	0.00205279	0	0.0058309	0.000282805
Eubacteriales Family XIII, Incertae Sedis	0.000578035	0	0.000293255	0.000283688	0	0
Bifidobacteriaceae	0	0	0	0	0	0
Streptomycetaceae	0.000578035	0	0	0.000567376	0.000291545	0.000565611
Anaerotignaceae	0	0.000297619	0	0.000567376	0.000291545	0.000848416
Bacillaceae	0.000289017	0	0	0.000283688	0	0.000282805
Planococcaceae	0	0	0	0.00141844	0	0
Bacillales Family X, Incertae Sedis	0	0	0	0.000283688	0	0.000282805
Burkholderiaceae	0	0	0	0.000283688	0	0.000282805
Spiroplasmataceae	0.000289017	0	0	0.000283688	0.000874636	0.000565611
Natronincolaceae	0	0	0.000293255	0	0	0
Zhaonellaceae	0	0	0.000293255	0	0	0
Dermabacteraceae	0	0	0	0.000283688	0	0
Peptostreptococcaceae	0	0	0	0	0	0
Kiloniellaceae	0	0	0.000879765	0	0	0
Microbacteriaceae	0	0	0.000293255	0	0	0
__	0	0.000297619	0	0	0	0
Pasteurellaceae	0.000289017	0	0	0	0.000291545	0.000565611
Aristaeellaceae	0	0	0.00058651	0.000283688	0.000291545	0.000282805
Brevibacteriaceae	0	0	0	0.000567376	0.00058309	0
Candidatus Fermentithermobacillaceae	0	0	0	0	0	0
Nocardiopsaceae	0	0	0	0	0.00058309	0
Paenibacillaceae	0	0	0	0.000283688	0	0

## Sheet: GENUS
	KCd/6w+1d	CdO/6w+1d	CdO/CL/6w+1d	KCd/9w	CdO/9w	CdO/CL/6w+21d
Lactobacillus	0.110983	0.0577381	0.0589443	0.162553	0.074344	0.0596719
Ligilactobacillus	0.0251445	0.0705357	0.0422287	0.0346099	0.0492711	0.0517534
Limosilactobacillus	0.0471098	0.0318452	0.0560117	0.0666667	0.0469388	0.0325226
Lacrimispora	0.0820809	0.0508929	0.0607038	0.0516312	0.038484	0.0497738
Kineothrix	0.0803468	0.190476	0.117009	0.0323404	0.104956	0.0707014
Mediterraneibacter	0.0491329	0.0383929	0.0296188	0.0601418	0.0172012	0.0135747
Agathobacter	0.0121387	0.0229167	0.0117302	0.00425532	0.00524781	0.00763575
Roseburia	0.0309249	0.0386905	0.0231672	0.0507801	0.0291545	0.0240385
Lachnoclostridium	0.0413295	0.0279762	0.0583578	0.0485106	0.0174927	0.040724
Enterocloster	0.0228324	0.00565476	0.0378299	0.0130496	0.00466472	0.013009
Hungatella	0.0112717	0.00863095	0.0105572	0.0195745	0.0102041	0.00876697
Phocaeicola	0.0355491	0.053869	0.0580645	0.0297872	0.0644315	0.0540158
Paramuribaculum	0.0447977	0.047619	0.0492669	0.0348936	0.0597668	0.0613688
Duncaniella	0.033815	0.0389881	0.0554252	0.022695	0.090379	0.0808824
Muribaculum	0.0604046	0.0458333	0.0762463	0.0468085	0.0915452	0.0822964
Alistipes	0.0566474	0.072619	0.0618768	0.0660993	0.0865889	0.0774887
Streptococcus	0.000867052	0.000297619	0.000293255	0.00141844	0.00233236	0.00424208
Prevotellamassilia	0.00346821	0.00892857	0.000879765	0.0121986	0.00699708	0.0127262
Mucispirillum	0.017052	0.00505952	0.00967742	0.00283688	0.00204082	0.00141403
Bacteroides	0.015896	0.0166667	0.0178886	0.0192908	0.022449	0.0240385
Pseudoprevotella	0.00289017	0.00654762	0.000879765	0.0113475	0.00758017	0.0118778
Eubacterium	0.00606936	0.00982143	0.00175953	0.0280851	0.00262391	0.0053733
Prevotella	0.00289017	0.00297619	0.00997067	0.00368794	0.00874636	0.00989819
Clostridium	0.0182081	0.0145833	0.0123167	0.0107801	0.00816327	0.0141403
Odoribacter	0	0.0104167	0	0	0.00787172	0.0124434
Pontibacter	0.00144509	0.0014881	0.00351906	0.00113475	0.0058309	0.00650452
Eisenbergiella	0.0135838	0.00744048	0.00909091	0.000567376	0.00641399	0.00226244
Mordavella	0.016474	0.0104167	0.00791789	0.00765957	0.00641399	0.00876697
Novisyntrophococcus	0.00809249	0.0125	0.0105572	0.00879433	0.00699708	0.00933258
Intestinibacillus	0.00780347	0.00595238	0.00322581	0.00340426	0.00349854	0.00395928
Dysosmobacter	0.00289017	0.00416667	0.00557185	0.00255319	0.00233236	0.00311086
Anaerocolumna	0.0271676	0.00654762	0.0058651	0.00822695	0.00553936	0.000565611
Vescimonas	0.0101156	0.00416667	0.0058651	0.00624113	0.00495627	0.0050905
Parabacteroides	0.00144509	0.00208333	0.00351906	0.000567376	0.00262391	0.00311086
Anaerotruncus	0.00751445	0.0047619	0.00615836	0.0093617	0.0090379	0.0132919
Acutalibacter	0.00578035	0.00357143	0.00293255	0.00368794	0.00349854	0.00395928
Candidatus Borkfalkia	0.00693642	0.0104167	0.00293255	0.00964539	0.0107872	0.0152715
Marvinbryantia	0.00867052	0.00863095	0.00615836	0.00822695	0.00553936	0.00707014
Lawsonibacter	0.0101156	0.00744048	0.00674487	0.00851064	0.00379009	0.00791855
Wansuia	0.00202312	0.000595238	0.00205279	0.00397163	0.000291545	0.00254525
Pseudoflavonifractor	0.00144509	0	0.0026393	0.00283688	0.000291545	0.00197964
Pusillibacter	0.00144509	0	0.000879765	0.000567376	0	0.00113122
Maridesulfovibrio	0.000578035	0.000892857	0.000879765	0.000283688	0.000291545	0.000848416
Qiania	0.0017341	0.000297619	0.00175953	0.00397163	0.00116618	0.00197964
Sporobacter	0.00317919	0.00297619	0.00410557	0.00567376	0.00437318	0.0050905
Oleidesulfovibrio	0.000289017	0.000297619	0.000293255	0.000283688	0	0.000848416
Monoglobus	0.000867052	0.00119048	0.00205279	0.00851064	0.00204082	0.00197964
Butyrivibrio	0.000289017	0.000892857	0.000879765	0.000851064	0.00379009	0.000848416
Acholeplasma	0.00635838	0.0014881	0.00117302	0.00141844	0	0.00226244
Ruminococcus	0.000578035	0.000297619	0.00322581	0.00141844	0.00204082	0.00452489
Adlercreutzia	0.00317919	0.00178571	0.00146628	0.000851064	0.00233236	0.00113122
Blautia	0.00346821	0.000892857	0.00175953	0.00141844	0.00379009	0.0053733
Dorea	0.00260116	0.00178571	0.00322581	0.00453901	0.00174927	0.00226244
Paludihabitans	0.0017341	0.00267857	0.00175953	0.00567376	0.00058309	0.00141403
Herbinix	0.00433526	0.00238095	0.00117302	0.0022695	0.00116618	0.00226244
Turicimonas	0.000867052	0.000297619	0.00117302	0.00141844	0.00058309	0.00226244
Anaerostipes	0.000867052	0.00119048	0.000293255	0.000567376	0.00058309	0.000848416
Amedibacterium	0	0	0	0.000567376	0.00262391	0.00226244
Hominenteromicrobium	0.00202312	0.0014881	0.00146628	0.00425532	0.00116618	0.00254525
Longicatena	0.000289017	0	0	0.00113475	0.00204082	0.00282805
Solibaculum	0.00115607	0.00178571	0.00205279	0.00198582	0.00116618	0.00169683
Candidatus Formimonas	0.00260116	0.00327381	0.0026393	0.00113475	0.00058309	0.00113122
Catenibacterium	0.000867052	0.000297619	0.00058651	0.000567376	0.00145773	0.00254525
Coprococcus	0	0	0	0.000567376	0.000291545	0.00169683
Dehalobacterium	0.00115607	0.000297619	0.00146628	0.00340426	0.000291545	0.00113122
Pseudobutyrivibrio	0	0.000297619	0.00410557	0.00113475	0.00145773	0.000565611
Paraeggerthella	0.00144509	0.000595238	0.000293255	0.000851064	0.00233236	0.000848416
Fretibacter	0	0.000297619	0	0.000851064	0	0.000282805
Ruminiclostridium	0.00144509	0.000892857	0.00351906	0.00510638	0.00291545	0.0050905
Escherichia	0.00144509	0.000297619	0.000293255	0.00141844	0.00116618	0.00197964
Litorimonas	0	0	0	0.000567376	0	0.000848416
Tyzzerella	0.000578035	0.000595238	0.00058651	0.00113475	0.000291545	0.000282805
Candidatus Arthromitus	0.000578035	0	0.00058651	0.00141844	0.000291545	0.00113122
Staphylococcus	0.000289017	0.000297619	0.000293255	0.000567376	0.00145773	0.000565611
Glutamicibacter	0.000289017	0.000297619	0.00058651	0.000851064	0.00116618	0.000848416
Faecalimonas	0	0	0.000293255	0.000283688	0	0.00141403
Berryella	0.000578035	0	0.00058651	0.000283688	0	0.000282805
Faecalibaculum	0	0	0	0	0.00174927	0
Emergencia	0.000867052	0.000297619	0	0.000851064	0.000874636	0.00113122
Haloimpatiens	0	0	0	0	0.000291545	0
Bengtsoniella	0.000289017	0	0	0.000283688	0	0.000282805
Vallitalea	0.000289017	0	0.00175953	0.000567376	0	0.000565611
Thomasclavelia	0.00115607	0	0	0.00141844	0.00058309	0.00169683
Simiaoa	0	0	0.00058651	0.000283688	0.00204082	0.00141403
Planktothrix	0.000867052	0	0.00205279	0	0.0058309	0.000282805
Sinanaerobacter	0.000578035	0	0.000293255	0.000283688	0	0
Lachnospira	0	0.000297619	0	0.000283688	0.00058309	0.000282805
Oscillibacter	0.000578035	0	0	0.000283688	0	0.000565611
Bifidobacterium	0	0	0	0	0	0
Caproiciproducens	0.000578035	0	0.000293255	0.000283688	0.000291545	0.000848416
Streptomyces	0.000578035	0	0	0.000567376	0.000291545	0.000565611
Sellimonas	0.000289017	0.000297619	0	0.000567376	0	0.000282805
Thermanaerosceptrum	0	0	0	0	0.000291545	0
Anaerotignum	0	0.000297619	0	0.000567376	0.000291545	0.000848416
Paracholeplasma	0	0	0	0	0	0.000565611
Fastidiosipila	0.000289017	0	0	0.000283688	0.000291545	0
Tannockella	0	0	0	0.000567376	0	0.00113122
Heyndrickxia	0.000289017	0	0	0	0	0.000282805
Christensenella	0.000578035	0	0	0	0.000291545	0
Xiamenia	0	0.000297619	0.000293255	0	0	0.000282805
Petrocella	0	0	0	0	0	0.000565611
Allobaculum	0	0	0	0.000567376	0	0.000565611
Subdoligranulum	0	0	0	0	0.00058309	0
Sporosarcina	0	0	0	0.00141844	0	0
Hydrogenibacillus	0	0	0	0.000283688	0	0.000282805
Burkholderia	0	0	0	0.000283688	0	0.000282805
Lactonifactor	0.000289017	0	0	0	0	0
Spiroplasma	0.000289017	0	0	0.000283688	0.000874636	0.000565611
Alkaliphilus	0	0	0.000293255	0	0	0
Saccharofermentans	0.000289017	0	0.000293255	0	0	0
Zhaonella	0	0	0.000293255	0	0	0
Anaeromicropila	0	0	0.00058651	0.000283688	0	0.000565611
Brachybacterium	0	0	0	0.000283688	0	0
Mariniplasma	0	0	0	0	0	0
Romboutsia	0	0	0	0	0	0
Flavonifractor	0.000289017	0	0	0	0	0.000282805
Aestuariispira	0	0	0.000879765	0	0	0
Curtobacterium	0	0	0	0	0	0
__	0	0.000297619	0	0	0	0
Ethanoligenens	0.000289017	0	0	0.000283688	0	0
Rodentibacter	0.000289017	0	0	0	0.000291545	0.000565611
Aristaeella	0	0	0.00058651	0.000283688	0.000291545	0.000282805
Candidatus Phytoplasma	0	0	0	0	0.000291545	0.000282805
Algimonas	0	0	0	0	0	0
Acetivibrio	0.000289017	0	0.000293255	0	0	0
Clostridioides	0	0	0	0	0	0
Petroclostridium	0.000289017	0	0	0.000283688	0	0.000565611
Amygdalobacter	0	0	0	0	0	0
Brevibacterium	0	0	0	0.000567376	0.00058309	0
Candidatus Fermentithermobacillus	0	0	0	0	0	0
Nocardiopsis	0	0	0	0	0.00058309	0
Candidatus Scatomonas	0	0	0	0	0	0
Paenibacillus	0	0	0	0.000283688	0	0
Ruthenibacterium	0	0	0	0	0	0
Arthrobacter	0	0	0	0	0.000291545	0
Caproicibacter	0	0	0	0	0	0
Mammaliicoccus	0	0	0.000293255	0	0	0
Paraliobacillus	0	0	0	0.000283688	0	0
Aminipila	0	0	0	0	0	0
Clavibacter	0	0	0.000293255	0	0	0
Virgibacillus	0	0	0	0	0	0
Chakrabartyella	0	0	0	0.000283688	0	0
