# Supplementary material for: Inhalation of cadmium oxide nanoparticles alters intestinal and pulmonary microbiomes in mice
Source: Appl Microbiol Biotechnol. 2026 Jul 28;110(1):232. doi: 10.1007/s00253-026-13970-3 (PMC13415660; doi:10.1007/s00253-026-13970-3)
Supplement: Supplementary file 6 — (XLSX 19.9 KB) [file 253_2026_13970_MOESM6_ESM.xlsx]

## Sheet: Title
Inhalation of cadmium oxide nanoparticles alters intestinal and pulmonary microbiomes in mice
Chahrazed Mekadim1, Daniela Kristeková2,3, Pavel Mikuška4, Marcela Buchtová2,3, Jakub Mrázek1
1 Laboratory of anaerobic microbiology, Institute of Animal Physiology and Genetics, Czech Academy of Sciences, Prague 1083, Czech Republic.
2Laboratory of Molecular Morphogenesis, Institute of Animal Physiology and Genetics, Czech Academy of Sciences, Brno 602 00, Czech Republic.
3Department of Experimental Biology, Faculty of Science, Masaryk University, Brno 625 00, Czech Republic
4 Department of Environmental Analytical Chemistry, Institute of Analytical Chemistry, Czech Academy of Sciences, Brno 602 00, Czech Republic
Correspondence : mekadim@iapg.cas.cz
Phone: +420 267 090 501
Fax: +420 267 090 500
Address: Laboratory of Anaerobic Microbiology, Institute of Animal Physiology and Genetics of the Czech Academy of Sciences, Videnska 1083, 142 00, Prague, Czech Republic
Table S5 Significant differences of bacterial abundance at genus level in the microbiome of lungs and colon of mice exposed to CdONPs for shorter (6w+1d) and longer period (6w+21d). P < 0.05 was considered statistically significant based on a two-sided Welch’s t-test using STAMP. (size sample for each group: n=5).

## Sheet: CdO6w+1d vs KCd6w+1d
genera	lungsCdO/6w+1d: mean rel. freq. (%)	lungsCdO/6w+1d: std. dev. (%)	lungsKCd/6w+1d: mean rel. freq. (%)	lungsKCd/6w+1d: std. dev. (%)	p-values	Difference between means	95.0% lower CI	95.0% upper CI
Desulfovibrio	0.0895131553488	0.114999175875	0.315035792841	0.145832234109	0.0428869361799	-0.225522637492	-0.441701354618	-0.00934392036646
no signficant differences was observed in colon microbiome

## Sheet: CdOCL6w+1d vs KCd6w+1d
No significant differences were observed in either the lung or colonic microbiome for this comparison

## Sheet: CdO9w vs KCd9w
genera	lungsCdO/9w: mean rel. freq. (%)	lungsCdO/9w: std. dev. (%)	lungsKCd/9w: mean rel. freq. (%)	lungsKCd/9w: std. dev. (%)	p-values	Difference between means	95.0% lower CI	95.0% upper CI
Eubacterium	0.398251559621	0.264167198675	6.20021952615	2.89832100063	0.015784575347	-5.80196796653	-9.8162540797	-1.78768185335
Lachnoclostridium	1.86568857523	1.21200692103	5.14583749529	1.38427570624	0.00755157413877	-3.28014892006	-5.40800432736	-1.15229351275
Mediterraneibacter	2.72422158984	2.36727157156	7.5535468596	2.448813869	0.0219789227416	-4.82932526976	-8.7572047178	-0.901445821712
genera	colonCdO/9w: mean rel. freq. (%)	colonCdO/9w: std. dev. (%)	colonKCd/9w: mean rel. freq. (%)	colonKCd/9w: std. dev. (%)	p-values	Difference between means	95.0% lower CI	95.0% upper CI
Adlercreutzia	0.215447167248	0.0644147566557	0.061348494142	0.0639372087706	0.00941997040479	0.154098673106	0.0494521500544	0.258745196157
Duncaniella	9.38618595338	3.95462547115	2.16291034561	1.08359201877	0.0193779855112	7.22327560777	1.8111381172	12.6354130983
Lachnoclostridium	1.29087031331	0.709550878319	4.96260785907	2.53384438521	0.0418811604212	-3.67173754576	-7.13828402803	-0.20519106349
Odoribacter	0.829847870491	0.566762609053	0.0	0.0	0.0428831192275	0.829847870491	0.0430552346341	1.61664050635
Parabacteroides	0.249799246445	0.125677753508	0.0561709266803	0.0449240823856	0.0336840016076	0.193628319765	0.0221456264224	0.365111013107
Paramuribaculum	6.98701189369	1.85276306407	3.79957739722	2.0270038086	0.0490652403367	3.18743449647	0.0166553599055	6.35821363303
Pontibacter	0.619843061678	0.239200244953	0.120100344216	0.0913398028028	0.0107627202245	0.499742717462	0.173367597809	0.826117837115
Pseudoflavonifractor	0.0152801358234	0.0305602716469	0.246003817463	0.0940772603804	0.005993178611	-0.23072368164	-0.359177170564	-0.102270192716

## Sheet: CdOCL6w+21d vs KCd9w
genera	lungsCdOCL/6w+21d: mean rel. freq. (%)	lungsCdOCL/6w+21d: std. dev. (%)	lungsKCd/9w: mean rel. freq. (%)	lungsKCd/9w: std. dev. (%)	p-values	Difference between means	95.0% lower CI	95.0% upper CI
Eubacterium	0.925587852433	0.497198155744	6.20021952615	2.89832100063	0.0208953525616	-5.27463167372	-9.26903822777	-1.28022511967
Mediterraneibacter	2.02836282272	1.92959718799	7.5535468596	2.448813869	0.00825449454783	-5.52518403687	-9.15441130571	-1.89595676804
Paramuribaculum	3.03813109246	0.77240031456	1.83392690604	0.504044619295	0.0353679236121	1.20420418642	0.109998729573	2.29840964327
Roseburia	2.22865485016	2.38241910657	9.01125035976	1.72536709862	0.00220419885811	-6.7825955096	-10.2325357663	-3.33265525288
genera	colonCdOCL/6w+21d: mean rel. freq. (%)	colonCdOCL/6w+21d: std. dev. (%)	colonKCd/9w: mean rel. freq. (%)	colonKCd/9w: std. dev. (%)	p-values	Difference between means	95.0% lower CI	95.0% upper CI
Duncaniella	8.63714666986	4.36786712115	2.16291034561	1.08359201877	0.0393542433753	6.47423632425	0.486999879169	12.4614727693
Odoribacter	1.23322985757	0.66189612688	0.0	0.0	0.0203614215409	1.23322985757	0.314370726755	2.15208898838
Pontibacter	0.651207495304	0.182041598221	0.120100344216	0.0913398028028	0.00209580571687	0.531107151089	0.280833633969	0.781380668208
