# Supplementary material for: Inhalation of cadmium oxide nanoparticles alters intestinal and pulmonary microbiomes in mice
Source: Appl Microbiol Biotechnol. 2026 Jul 28;110(1):232. doi: 10.1007/s00253-026-13970-3 (PMC13415660; doi:10.1007/s00253-026-13970-3)
Supplement: Supplementary file 7 — (XLSX 19.0 KB) [file 253_2026_13970_MOESM7_ESM.xlsx]

## Sheet: Title
Inhalation of cadmium oxide nanoparticles alters intestinal and pulmonary microbiomes in mice
Chahrazed Mekadim1, Daniela Kristeková2,3, Pavel Mikuška4, Marcela Buchtová2,3, Jakub Mrázek1
1 Laboratory of anaerobic microbiology, Institute of Animal Physiology and Genetics, Czech Academy of Sciences, Prague 1083, Czech Republic.
2Laboratory of Molecular Morphogenesis, Institute of Animal Physiology and Genetics, Czech Academy of Sciences, Brno 602 00, Czech Republic.
3Department of Experimental Biology, Faculty of Science, Masaryk University, Brno 625 00, Czech Republic
4 Department of Environmental Analytical Chemistry, Institute of Analytical Chemistry, Czech Academy of Sciences, Brno 602 00, Czech Republic
Correspondence : mekadim@iapg.cas.cz
Phone: +420 267 090 501
Fax: +420 267 090 500
Address: Laboratory of Anaerobic Microbiology, Institute of Animal Physiology and Genetics of the Czech Academy of Sciences, Videnska 1083, 142 00, Prague, Czech Republic
Table S6 Predicted functional KEGG pathways at level 3 in the pulmonary microbiome of control and mice exposed to CdONPs for shorter (6w+1d) and longer period (6w+21d).

## Sheet: CdO6w+1d vs KCd6w+1d
ko level1	ko level2	ko level3	lungsCdO/6w+1d: mean rel. freq. (%)	lungsCdO/6w+1d: std. dev. (%)	lungsKCd/6w+1d: mean rel. freq. (%)	lungsKCd/6w+1d: std. dev. (%)	p-values	Difference between means	95.0% lower CI	95.0% upper CI
Human Diseases	Infectious disease: bacterial	Bacterial invasion of epithelial cells	6.30690990781e-05	9.38390532904e-05	0.000237668763382	9.4881323034e-05	0.0308085315794	-0.000174599664304	-0.000328468167093	-2.07311615158e-05

## Sheet: CdOCL6w+1d vs KCd6w+1d
ko level1	ko level2	ko level3	lungsCdOCL/6w+1d: mean rel. freq. (%)	lungsCdOCL/6w+1d: std. dev. (%)	lungsKCd/6w+1d: mean rel. freq. (%)	lungsKCd/6w+1d: std. dev. (%)	p-values	Difference between means	95.0% lower CI	95.0% upper CI
Metabolism	Metabolism of cofactors and vitamins	Folate biosynthesis	0.310763251049	0.0115839603645	0.346057334099	0.022769706339	0.0330609306745	-0.0352940830499	-0.0666256248336	-0.00396254126623
Metabolism	Glycan biosynthesis and metabolism	Lipopolysaccharide biosynthesis proteins	0.299467420674	0.024055294968	0.337289028906	0.0189052504852	0.0401656355664	-0.0378216082314	-0.0734439250205	-0.00219929144235

## Sheet: CdO9w vs KCd9w
	ko level1	ko level2	ko level3	lungsCdO/9w: mean rel. freq. (%)	lungsCdO/9w: std. dev. (%)	lungsKCd/9w: mean rel. freq. (%)	lungsKCd/9w: std. dev. (%)	p-values	Difference between means	95.0% lower CI	95.0% upper CI
Metabolism	Metabolism	Energy metabolism	Electron transfer carriers	0.0100297080289	0.00521300960245	0.017773915145	0.00258428136289	0.0383255891776	-0.00774420711609	-0.0149060229286	-0.000582391303594

## Sheet: CdOCL6w+21d vs KCd9w
ko level1	ko level2	ko level3	lungsCdOCL/6w+21d: mean rel. freq. (%)	lungsCdOCL/6w+21d: std. dev. (%)	lungsKCd/9w: mean rel. freq. (%)	lungsKCd/9w: std. dev. (%)	p-values	Difference between means	95.0% lower CI	95.0% upper CI
Metabolism	Glycan biosynthesis and metabolism	N-Glycan biosynthesis	0.0475224822208	0.00236075449873	0.0399505359748	0.00270426698151	0.00304208125962	0.00757194624603	0.0034197996075	0.0117240928846
Environmental Information Processing	Membrane transport	Other ion-coupled transporters	1.28528069522	0.0611682307842	1.18003699651	0.0240900928071	0.0225902767382	0.105243698718	0.0217692565001	0.188718140936
Metabolism	Enzyme Families	Peptidases	1.99977437267	0.0337105934631	1.94989653499	0.0182819310109	0.0395965407101	0.0498778376762	0.0032634448583	0.0964922304941
Metabolism	Metabolism of other amino acids	Phosphonate and phosphinate metabolism	0.057888624355	0.00585687315038	0.0493868118552	0.00203278530309	0.0410997064659	0.00850181249977	0.000509196608324	0.0164944283912
Human Diseases	Immune disease	Primary immunodeficiency	0.0667380314386	0.00917988649308	0.0536832687218	0.00236054428628	0.0446404615122	0.0130547627168	0.000478795453953	0.0256307299797
Signaling and cellular processes	Prokaryotic defense system	Restriction enzyme	0.245022368181	0.026839302563	0.194496427048	0.0230282062562	0.021740647572	0.0505259411326	0.009586142671	0.0914657395943
