# Supplementary material for: Inhalation of cadmium oxide nanoparticles alters intestinal and pulmonary microbiomes in mice
Source: Appl Microbiol Biotechnol. 2026 Jul 28;110(1):232. doi: 10.1007/s00253-026-13970-3 (PMC13415660; doi:10.1007/s00253-026-13970-3)
Supplement: Supplementary file 8 — (XLSX 24.3 KB) [file 253_2026_13970_MOESM8_ESM.xlsx]

## Sheet: Title
Inhalation of cadmium oxide nanoparticles alters intestinal and pulmonary microbiomes in mice
Chahrazed Mekadim1, Daniela Kristeková2,3, Pavel Mikuška4, Marcela Buchtová2,3, Jakub Mrázek1
1 Laboratory of anaerobic microbiology, Institute of Animal Physiology and Genetics, Czech Academy of Sciences, Prague 1083, Czech Republic.
2Laboratory of Molecular Morphogenesis, Institute of Animal Physiology and Genetics, Czech Academy of Sciences, Brno 602 00, Czech Republic.
3Department of Experimental Biology, Faculty of Science, Masaryk University, Brno 625 00, Czech Republic
4 Department of Environmental Analytical Chemistry, Institute of Analytical Chemistry, Czech Academy of Sciences, Brno 602 00, Czech Republic
Correspondence : mekadim@iapg.cas.cz
Phone: +420 267 090 501
Fax: +420 267 090 500
Address: Laboratory of Anaerobic Microbiology, Institute of Animal Physiology and Genetics of the Czech Academy of Sciences, Videnska 1083, 142 00, Prague, Czech Republic
Table S7 Predicted functional KEGG pathways at level 3 in the colonic microbiome of control and mice exposed to CdONPs for shorter (6w+1d) and longer period (6w+21d).

## Sheet: CdO6w+1d vs KCd6w+1d
ko level1	ko level2	ko level3	colonCdOC/6w+1d: mean rel. freq. (%)	colonCdOC/6w+1d: std. dev. (%)	colonKCd/6w+1d: mean rel. freq. (%)	colonKCd/6w+1d: std. dev. (%)	p-values	Difference between means	95.0% lower CI	95.0% upper CI
Environmental Information Processing	signaling molecules and interaction	Electron transfer carriers	0.00613451946851	0.0028603106575	0.0140201900759	0.00255912416953	0.00348414051569	-0.00788567060741	-0.0123204057054	-0.00345093550938
Cellular Processes	Cell growth and death	Meiosis - yeast	0.000417843583889	0.000331335962002	0.00130291609196	0.000386766850972	0.00868094117775	-0.000885072508075	-0.00147469622057	-0.00029544879558
Human Diseases	Neurodegenerative disease	Parkinson's disease	0.000209838437685	0.000162114359887	0.000693674819234	0.000293800887764	0.0267662969221	-0.000483836381549	-0.000890746130523	-7.6926632575e-05
Metabolism	Glycan biosynthesis and metabolism	Various types of N-glycan biosynthesis	0.000126781819823	0.000135243260283	0.000599447608073	0.000334289733047	0.0446351359521	-0.00047266578825	-0.000928975739796	-1.63558367047e-05

## Sheet: CdOCL6w+1d vs KCd6w+1d
ko level1	ko level2	ko level3	colonCdOCL/6w+1d: mean rel. freq. (%)	colonCdOCL/6w+1d: std. dev. (%)	colonKCd/6w+1d: mean rel. freq. (%)	colonKCd/6w+1d: std. dev. (%)	p-values	Difference between means	95.0% lower CI	95.0% upper CI
Organismal Systems	Nervous system	Glutamatergic synapse	0.126823924374	0.00491732872411	0.119138446878	0.00300431680808	0.0338270452001	0.00768547749637	0.000792584984468	0.0145783700083

## Sheet: CdO9w vs KCd9w
ko level1	ko level2	ko level3	colonCdO/9w: mean rel. freq. (%)	colonCdO/9w: std. dev. (%)	colonKCd/9w: mean rel. freq. (%)	colonKCd/9w: std. dev. (%)	p-values	Difference between means	95.0% lower CI	95.0% upper CI
Organismal Systems	Endocrine system	Adipocytokine signaling pathway	0.0721014194795	0.0146232932772	0.0450708265538	0.0156547678938	0.0357363906276	0.0270305929258	0.00231077706477	0.0517504087868
Metabolism	Amino acid metabolism	Alanine, aspartate and glutamate metabolism	1.19046127501	0.0352225004839	1.11184845425	0.0384945617759	0.0168809670367	0.0786128207595	0.0183701497402	0.138855491779
Metabolism	Lipid metabolism	alpha-Linolenic acid metabolism	0.00602218825865	0.00233945868036	0.0026563545954	0.000964861866311	0.0421696865907	0.00336583366325	0.000171649879485	0.00656001744702
Cellular Processes	Cell growth and death	Apoptosis	0.0313147100266	0.00800513509377	0.01715978699	0.00678348485334	0.0278194600275	0.0141549230366	0.00199981784909	0.0263100282241
Metabolism	Metabolism of terpenoids and polyketides	Biosynthesis of siderophore group nonribosomal peptides	0.0136215699755	0.00394770198026	0.00688563831013	0.00243818293359	0.0241598721711	0.00673593166534	0.00119349766896	0.0122783656617
Metabolism	Metabolism of cofactors and vitamins	Biotin metabolism	0.135128174739	0.00869073170795	0.101839786223	0.0213632110206	0.0321459734165	0.0332883885162	0.00412542296029	0.062451354072
Metabolism	Energy metabolism	Carbon fixation pathways in prokaryotes	0.931016283479	0.0416015025634	0.831975801786	0.0570259120435	0.0251236133244	0.0990404816929	0.0163129092509	0.181768054135
Metabolism	Metabolism of other amino acids	Cyanoamino acid metabolism	0.334904223036	0.0132769944217	0.282277761814	0.0323014794466	0.0274346735853	0.0526264612215	0.00852569934078	0.0967272231022
Metabolism	Glycan biosynthesis and metabolism	Glycosaminoglycan degradation	0.114522414225	0.0313616226716	0.0645552282804	0.0218587125296	0.0340839225872	0.049967185945	0.0049545610676	0.0949798108224
Metabolism	Glycan biosynthesis and metabolism	Glycosphingolipid biosynthesis - globo series	0.173582538409	0.0224556104605	0.120898659664	0.0244096358515	0.0131766665301	0.0526838787446	0.01439547628	0.0909722812093
Unclassified	Cellular Processes and Signaling	Inorganic ion transport and metabolism	0.152209845776	0.00894360473246	0.133904397673	0.00787630991105	0.015595313259	0.0183054481031	0.004526359221	0.0320845369853
Metabolism	Glycan biosynthesis and metabolism	Lipopolysaccharide biosynthesis	0.239005400465	0.050147023787	0.142834723925	0.0508435761594	0.0273580562627	0.0961706765403	0.0138288012562	0.178512551824
Metabolism	Glycan biosynthesis and metabolism	Lipopolysaccharide biosynthesis proteins	0.366953641032	0.0517695371251	0.261500805737	0.0381091408132	0.0125718306154	0.105452835295	0.0301791491527	0.180726521438
Cellular Processes	Transport and catabolism	Lysosome	0.16199530914	0.0389153094879	0.0953196644661	0.0336725027596	0.0325944960061	0.0666756446735	0.0071269962776	0.126224293069
Unclassified	Cellular Processes and Signaling	Membrane and intracellular structural molecules	0.544466514987	0.036422272706	0.435298763859	0.058534764076	0.0167395760718	0.109167751127	0.0268951617984	0.191440340456
Metabolism	Glycan Biosynthesis and Metabolism	N-Glycan biosynthesis	0.0463125697686	0.00843733213387	0.0316860558865	0.00720312083908	0.0304898186224	0.014626513882	0.0017803002902	0.0274727274739
Metabolism	Metabolism of cofactors and vitamins	One carbon pool by folate	0.603613645389	0.0247273556152	0.557293746242	0.0279482047804	0.0383829762895	0.0463198991471	0.00318211792679	0.0894576803675
Metabolism	Glycan Biosynthesis and Metabolism	Other glycan degradation	0.360427910601	0.0602288978453	0.253545413279	0.0618821213825	0.0384028364736	0.106882497322	0.00730409583008	0.206460898813
Human Diseases	Infectious Diseases	Pertussis	0.0359894775374	0.00849209701476	0.020087672638	0.00813081936286	0.0269076100262	0.0159018048994	0.00234155891668	0.0294620508821
Metabolism	Biosynthesis of Other Secondary Metabolites	Phenylpropanoid biosynthesis	0.168123706182	0.0129348010997	0.115664089315	0.0328641611454	0.0295938672334	0.0524596168665	0.00761109596844	0.0973081377646
Metabolism	Metabolism of other amino acids	Phosphonate and phosphinate metabolism	0.0645587370776	0.00832642879556	0.0471286471819	0.00444169318406	0.00984713305664	0.0174300898957	0.00593266734968	0.0289275124417
Unclassified	Cellular Processes and Signaling	Pores ion channels	0.369672701185	0.0492648465943	0.292576829573	0.0302905729152	0.0337653390259	0.0770958716124	0.0079754406649	0.14621630256
Organismal Systems	Digestive System	Protein digestion and absorption	0.0275899257086	0.00670788669282	0.015710608988	0.00639208961682	0.0334939679188	0.0118793167206	0.00119154181485	0.0225670916264
Unclassified	Genetic Information Processing	Protein folding and associated processing	0.580953531668	0.027486586039	0.515548783072	0.0319822347446	0.0150318086161	0.0654047485956	0.0165897934193	0.114219703772
Unclassified	Genetic Information Processing	Restriction enzyme	0.262822563001	0.00762531962765	0.190098057845	0.0215031323712	0.00141511845477	0.0727245051552	0.0433833607264	0.102065649584
Environmental Information Processing	Membrane Transport	Secretion system	1.25783893613	0.0430373243387	1.3775565666	0.0844153376744	0.0452047029442	-0.119717630474	-0.235890994096	-0.00354426685195
Metabolism	Lipid Metabolism	Sphingolipid metabolism	0.31278187627	0.0262497801109	0.241597197858	0.034626381759	0.0124010460537	0.0711846784119	0.0204416246982	0.121927732126
Metabolism	Carbohydrate Metabolism	Starch and sucrose metabolism	1.14241259378	0.0244924754602	1.05614183164	0.0374262736782	0.00641468576327	0.0862707621383	0.0332246297899	0.139316894487
Genetic Information Processing	Folding, Sorting and Degradation	Ubiquitin system	0.0145892029594	0.00470888039938	0.00794947823387	0.00128961031993	0.0456524571257	0.00663972472556	0.000195293981811	0.0130841554693

## Sheet: CdOCL6w+21d vs KCd9w
ko level1	ko level2	ko level3	colonCdOCL/6w+21d: mean rel. freq. (%)	colonCdOCL/6w+21d: std. dev. (%)	colonKCd/9w: mean rel. freq. (%)	colonKCd/9w: std. dev. (%)	p-values	Difference between means	95.0% lower CI	95.0% upper CI
Metabolism	Lipid Metabolism	alpha-Linolenic acid metabolism	0.00605146580557	0.00223217894016	0.0026563545954	0.000964861866311	0.0349391146716	0.00339511121017	0.000344743931835	0.00644547848851
Metabolism	Xenobiotics Biodegradation and Metabolism	Atrazine degradation	0.0149232072758	0.00243358808596	0.00787070345676	0.00351839690435	0.0128714134615	0.007052503819	0.00201099856731	0.0120940090707
Metabolism	Glycan Biosynthesis and Metabolism	Glycosphingolipid biosynthesis - globo series	0.165342523521	0.0256989200747	0.120898659664	0.0244096358515	0.0365668039833	0.0444438638572	0.00355823924334	0.0853294884711
Unclassified	Cellular Processes and Signaling	Inorganic ion transport and metabolism	0.149606248651	0.00974344667639	0.133904397673	0.00787630991105	0.0377988104537	0.0157018509783	0.0011449127076	0.0302587892491
Metabolism	Glycan Biosynthesis and Metabolism	N-Glycan biosynthesis	0.0439614494742	0.00391025277837	0.0316860558865	0.00720312083908	0.023347189284	0.0122753935876	0.00231417725863	0.0222366099167
Metabolism	Metabolism of other amino acids	Phosphonate and phosphinate metabolism	0.0631501286118	0.00927038258415	0.0471286471819	0.00444169318406	0.0218806954695	0.0160214814299	0.00330812768516	0.0287348351747
Unclassified	Genetic Information Processing	Protein folding and associated processing	0.580859935247	0.0246209577631	0.515548783072	0.0319822347446	0.0130123165098	0.0653111521748	0.0182388997203	0.112383404629
Environmental Information Processing	Membrane Transport	Restriction enzyme	0.258394345419	0.0101873032344	0.190098057845	0.0215031323712	0.00144077297788	0.0682962875741	0.0388221956921	0.097770379456
Metabolism	Carbohydrate Metabolism	Starch and sucrose metabolism	1.12168641735	0.0211676147967	1.05614183164	0.0374262736782	0.0211176992102	0.0655445857091	0.0135807120934	0.117508459325
