# Supplementary material for: Inhalation of cadmium oxide nanoparticles alters intestinal and pulmonary microbiomes in mice
Source: Appl Microbiol Biotechnol. 2026 Jul 28;110(1):232. doi: 10.1007/s00253-026-13970-3 (PMC13415660; doi:10.1007/s00253-026-13970-3)
Supplement: Supplementary file 9 — (XLSX 48.3) [file 253_2026_13970_MOESM9_ESM.xlsx]

## Sheet: Title
Inhalation of cadmium oxide nanoparticles alters intestinal and pulmonary microbiomes in mice
Chahrazed Mekadim1, Daniela Kristeková2,3, Pavel Mikuška4, Marcela Buchtová2,3, Jakub Mrázek1
1 Laboratory of anaerobic microbiology, Institute of Animal Physiology and Genetics, Czech Academy of Sciences, Prague 1083, Czech Republic.
2Laboratory of Molecular Morphogenesis, Institute of Animal Physiology and Genetics, Czech Academy of Sciences, Brno 602 00, Czech Republic.
3Department of Experimental Biology, Faculty of Science, Masaryk University, Brno 625 00, Czech Republic
4 Department of Environmental Analytical Chemistry, Institute of Analytical Chemistry, Czech Academy of Sciences, Brno 602 00, Czech Republic
Correspondence : mekadim@iapg.cas.cz
Phone: +420 267 090 501
Fax: +420 267 090 500
Address: Laboratory of Anaerobic Microbiology, Institute of Animal Physiology and Genetics of the Czech Academy of Sciences, Videnska 1083, 142 00, Prague, Czech Republic
Table S8 Correlations between identified biomarkers and perturbed functions in the pulmonary and gut microbiome in mice exposed to CdONPs for shorter (6w+1d) and longer period (6w+21d). P < 0.05 was considered statistically significant based on a Spearman rank correlation test. Multiple‑testing adjusted p‑values calculated based on Benjamini-Hochberg (BH) method provided for completeness. *P < 0.…

## Sheet: CdO6w+1d vs KCd6w+1d (lung)
	Taxa	Function	Correlation coefficients	P	Significance	BH	Significance BH
1	Sphingomonas	Bacterial invasion of epithelial cells	0.0246601	0.946089		0.946089
2	Monoglobus	Bacterial invasion of epithelial cells	0.325913	0.358089		0.820694
3	Staphylococcus	Bacterial invasion of epithelial cells	0.0493821	0.89224		0.946089
4	Oscillibacter	Bacterial invasion of epithelial cells	-0.246474	0.492416		0.820694
5	Tyzzerella	Bacterial invasion of epithelial cells	-0.584833	0.0234083	*	0.117042

## Sheet: CdOCL6w+1d vs KCd6w+1d (lung)
	Taxa	Function	Correlation coefficients	P	Significance	BH	Significance BH
1	Odoribacter	Folate biosynthesis	0.572375	0.0837825		0.502695
2	Sphingomonas	Folate biosynthesis	0.1384	0.702983		0.84358
3	Barnesiella	Folate biosynthesis	0.221933	0.537734		0.805921
4	Staphylococcus	Folate biosynthesis	0.06742	0.853187		0.853187
5	Catenibacterium	Folate biosynthesis	-0.348155	0.324204		0.653337
6	Pseudobutyrivibrio	Folate biosynthesis	-0.38029	0.278343		0.653337
7	Odoribacter	Lipopolysaccharide biosynthesis proteins	0.57853	0.0797539		0.502695
8	Sphingomonas	Lipopolysaccharide biosynthesis proteins	0.3114	0.381113		0.653337
9	Barnesiella	Lipopolysaccharide biosynthesis proteins	0.187256	0.604441		0.805921
10	Staphylococcus	Lipopolysaccharide biosynthesis proteins	0.314627	0.375933		0.653337
11	Catenibacterium	Lipopolysaccharide biosynthesis proteins	-0.0870388	0.811038		0.853187
12	Pseudobutyrivibrio	Lipopolysaccharide biosynthesis proteins	-0.439943	0.203257		0.653337

## Sheet: CdO6w+1d vs KCd6w+1d (colon)
	Taxa	Function	Correlation coefficients	P	Significance	BH	Significance BH
1	Mucispirillum	Electron transfer carriers	0.600292	0.0665205		0.266082
2	Acholeplasma	Electron transfer carriers	0.48326	0.157081		0.302136
3	Turicimonas	Electron transfer carriers	0.299586	0.400374		0.480448
4	Mucispirillum	Meiosis-yeast	0.512411	0.129943		0.302136
5	Acholeplasma	Meiosis-yeast	0.301479	0.397257		0.480448
6	Turicimonas	Meiosis-yeast	0.514121	0.128448		0.302136
7	Mucispirillum	Parkinson's disease	0.934963	7.23274e-05	***	0.000433964	***
8	Acholeplasma	Parkinson's disease	0.407249	0.242771		0.364156
9	Turicimonas	Parkinson's disease	0.0827527	0.820213		0.820213
10	Mucispirillum	Various types of N-glycan biosynthesis	0.968704	4.04147e-06	***	4.84976e-05	***
11	Acholeplasma	Various types of N-glycan biosynthesis	0.464472	0.176246		0.302136
12	Turicimonas	Various types of N-glycan biosynthesis	0.17959	0.619575		0.675899

## Sheet: CdO9w vs KCd9w (lung)
	Taxa	Function	Correlation coefficients	P	Significance	BH	Significance BH
1	Eubacterium	Electron transfer carriers	0.656742	0.0391223	*	0.0692125
2	Mediterraneibacter	Electron transfer carriers	0.83774	0.00248116	**	0.0148869	*
3	Lachnoclostridium	Electron transfer carriers	0.734019	0.0156529	*	0.0469586	*
4	Paludihabitans	Electron transfer carriers	0.355723	0.31307		0.31307
5	Mordavella	Electron transfer carriers	0.616468	0.0576771		0.0692125
6	Pseudoprevotella	Electron transfer carriers	0.637089	0.047578	*	0.0692125

## Sheet: CdOCL6w+21d vs KCd9w (lung)
	Taxa	Function	Correlation coefficients	P	Significance	BH	Significance BH
1	Roseburia	N-Glycan biosynthesis	-0.614068	0.0785398		0.15708
2	Mediterraneibacter	N-Glycan biosynthesis	-0.636597	0.0652561		0.139834
3	Paludihabitans	N-Glycan biosynthesis	-0.179413	0.644166		0.666378
4	Wansuia	N-Glycan biosynthesis	-0.657024	0.0545179		0.125811
5	Kineothrix	N-Glycan biosynthesis	0.704413	0.0341248	*	0.0913778
6	Roseburia	Other ion-coupled transporters	-0.894778	0.00112104	**	0.0225698	*
7	Mediterraneibacter	Other ion-coupled transporters	-0.726967	0.026486	*	0.0913778
8	Paludihabitans	Other ion-coupled transporters	-0.698757	0.0362419	*	0.0913778
9	Wansuia	Other ion-coupled transporters	-0.36438	0.334995		0.401994
10	Kineothrix	Other ion-coupled transporters	0.580245	0.101425		0.178985
11	Roseburia	Peptidases	-0.885231	0.00150466	**	0.0225698	*
12	Mediterraneibacter	Peptidases	-0.580639	0.101138		0.178985
13	Paludihabitans	Peptidases	-0.420354	0.259944		0.35888
14	Wansuia	Peptidases	-0.375969	0.318662		0.398328
15	Kineothrix	Peptidases	0.417781	0.263178		0.35888
16	Roseburia	Phosphonate and phosphinate metabolism	-0.838479	0.00474346	**	0.035576	*
17	Mediterraneibacter	Phosphonate and phosphinate metabolism	-0.712374	0.0312838	*	0.0913778
18	Paludihabitans	Phosphonate and phosphinate metabolism	-0.40598	0.278283		0.362977
19	Wansuia	Phosphonate and phosphinate metabolism	-0.479966	0.191016		0.286524
20	Kineothrix	Phosphonate and phosphinate metabolism	0.525846	0.145925		0.230408
21	Roseburia	Primary immunodeficiency	-0.850268	0.00368265	**	0.035576	*
22	Mediterraneibacter	Primary immunodeficiency	-0.713869	0.030768	*	0.0913778
23	Paludihabitans	Primary immunodeficiency	-0.562237	0.115092		0.19182
24	Wansuia	Primary immunodeficiency	-0.341416	0.368541		0.42524
25	Kineothrix	Primary immunodeficiency	0.743004	0.0218011	*	0.0913778
26	Roseburia	Restriction enzyme	-0.697949	0.0365511	*	0.0913778
27	Mediterraneibacter	Restriction enzyme	-0.230105	0.551428		0.590816
28	Paludihabitans	Restriction enzyme	-0.281268	0.463449		0.514944
29	Wansuia	Restriction enzyme	-0.135182	0.72877		0.72877
30	Kineothrix	Restriction enzyme	0.704843	0.0339675	*	0.0913778

## Sheet: CdO9w vs KCd9w (colon)
	Taxa	Function	Correlation coefficients	P	Significance	BH	Significance BH
1	Mediterraneibacter	Adipocytokine signaling pathway	-0.33207	0.348537		0.560303
2	Lachnoclostridium	Adipocytokine signaling pathway	-0.170428	0.637829		0.751555
3	Monoglobus	Adipocytokine signaling pathway	-0.152113	0.674845		0.773303
4	Paludihabitans	Adipocytokine signaling pathway	-0.0423994	0.907418		0.942415
5	Pseudoflavonifractor	Adipocytokine signaling pathway	-0.36336	0.302042		0.534599
6	Candidatus.Arthromitus	Adipocytokine signaling pathway	-0.638005	0.0471591	*	0.323254
7	Catenibacterium	Adipocytokine signaling pathway	0.441622	0.201337		0.482078
8	Adlercreutzia	Adipocytokine signaling pathway	0.42908	0.215942		0.482078
9	Parabacteroides	Adipocytokine signaling pathway	0.400874	0.25094		0.503215
10	Pontibacter	Adipocytokine signaling pathway	0.322311	0.363737		0.57137
11	Eisenbergiella	Adipocytokine signaling pathway	0.175883	0.626938		0.751555
12	Odoribacter	Adipocytokine signaling pathway	0.70783	0.0220069	*	0.254415
13	Duncaniella	Adipocytokine signaling pathway	0.700627	0.024025	*	0.254415
14	Mediterraneibacter	Alanine aspartate and glutamate metabolism	-0.119185	0.742956		0.828166
15	Lachnoclostridium	Alanine aspartate and glutamate metabolism	-0.384414	0.272729		0.513454
16	Monoglobus	Alanine aspartate and glutamate metabolism	-0.284404	0.425794		0.621911
17	Paludihabitans	Alanine aspartate and glutamate metabolism	-0.167163	0.644379		0.756794
18	Pseudoflavonifractor	Alanine aspartate and glutamate metabolism	-0.672308	0.0331921	*	0.266979
19	Candidatus.Arthromitus	Alanine aspartate and glutamate metabolism	-0.403248	0.247881		0.499738
20	Catenibacterium	Alanine aspartate and glutamate metabolism	0.435839	0.207998		0.482078
21	Adlercreutzia	Alanine aspartate and glutamate metabolism	0.358533	0.308988		0.537108
22	Parabacteroides	Alanine aspartate and glutamate metabolism	0.496125	0.144717		0.482078
23	Pontibacter	Alanine aspartate and glutamate metabolism	0.510292	0.131811		0.482078
24	Eisenbergiella	Alanine aspartate and glutamate metabolism	0.195207	0.588887		0.740035
25	Odoribacter	Alanine aspartate and glutamate metabolism	0.588011	0.0737969		0.397449
26	Duncaniella	Alanine aspartate and glutamate metabolism	0.847222	0.00197378	**	0.148823
27	Mediterraneibacter	alpha-Linolenic acid metabolism	-0.502344	0.13896		0.482078
28	Lachnoclostridium	alpha-Linolenic acid metabolism	-0.371056	0.291141		0.52892
29	Monoglobus	alpha-Linolenic acid metabolism	-0.340716	0.335345		0.551979
30	Paludihabitans	alpha-Linolenic acid metabolism	-0.283544	0.427255		0.621911
31	Pseudoflavonifractor	alpha-Linolenic acid metabolism	-0.373872	0.287206		0.528845
32	Candidatus.Arthromitus	alpha-Linolenic acid metabolism	-0.343279	0.331485		0.550528
33	Catenibacterium	alpha-Linolenic acid metabolism	0.615795	0.0580285		0.370051
34	Adlercreutzia	alpha-Linolenic acid metabolism	0.523374	0.120545		0.482078
35	Parabacteroides	alpha-Linolenic acid metabolism	0.233604	0.515976		0.690374
36	Pontibacter	alpha-Linolenic acid metabolism	0.815381	0.0040409	**	0.243242
37	Eisenbergiella	alpha-Linolenic acid metabolism	-0.147266	0.684752		0.779914
38	Odoribacter	alpha-Linolenic acid metabolism	0.44034	0.202803		0.482078
39	Duncaniella	alpha-Linolenic acid metabolism	0.861238	0.00136724	**	0.128863
40	Mediterraneibacter	Apoptosis	-0.374449	0.286402		0.528845
41	Lachnoclostridium	Apoptosis	-0.363475	0.301878		0.534599
42	Monoglobus	Apoptosis	-0.158476	0.66191		0.763877
43	Paludihabitans	Apoptosis	-0.00108714	0.997622		0.997622
44	Pseudoflavonifractor	Apoptosis	-0.495789	0.145032		0.482078
45	Candidatus.Arthromitus	Apoptosis	-0.422872	0.22339		0.487061
46	Catenibacterium	Apoptosis	0.573533	0.0830147		0.418303
47	Adlercreutzia	Apoptosis	0.509085	0.132881		0.482078
48	Parabacteroides	Apoptosis	0.32414	0.360864		0.57137
49	Pontibacter	Apoptosis	0.555891	0.0952096		0.438635
50	Eisenbergiella	Apoptosis	0.0299216	0.934605		0.948148
51	Odoribacter	Apoptosis	0.593883	0.0702563		0.397449
52	Duncaniella	Apoptosis	0.798479	0.00561284	**	0.243242
53	Mediterraneibacter	Biosynthesis of siderophore group nonribosomal peptides	-0.442742	0.200061		0.482078
54	Lachnoclostridium	Biosynthesis of siderophore group nonribosomal peptides	-0.43215	0.212312		0.482078
55	Monoglobus	Biosynthesis of siderophore group nonribosomal peptides	-0.249125	0.487621		0.675857
56	Paludihabitans	Biosynthesis of siderophore group nonribosomal peptides	-0.107788	0.766935		0.838071
57	Pseudoflavonifractor	Biosynthesis of siderophore group nonribosomal peptides	-0.481952	0.158372		0.482078
58	Candidatus.Arthromitus	Biosynthesis of siderophore group nonribosomal peptides	-0.335454	0.343343		0.560303
59	Catenibacterium	Biosynthesis of siderophore group nonribosomal peptides	0.572331	0.0838122		0.418303
60	Adlercreutzia	Biosynthesis of siderophore group nonribosomal peptides	0.449698	0.192244		0.482078
61	Parabacteroides	Biosynthesis of siderophore group nonribosomal peptides	0.318686	0.369465		0.575572
62	Pontibacter	Biosynthesis of siderophore group nonribosomal peptides	0.71581	0.0199108	*	0.254415
63	Eisenbergiella	Biosynthesis of siderophore group nonribosomal peptides	-0.0110817	0.975762		0.980966
64	Odoribacter	Biosynthesis of siderophore group nonribosomal peptides	0.496554	0.144316		0.482078
65	Duncaniella	Biosynthesis of siderophore group nonribosomal peptides	0.884534	0.000675019	***	0.0848274
66	Mediterraneibacter	Biotin metabolism	-0.159721	0.659387		0.763877
67	Lachnoclostridium	Biotin metabolism	-0.148621	0.681977		0.779107
68	Monoglobus	Biotin metabolism	-0.186244	0.606432		0.74714
69	Paludihabitans	Biotin metabolism	-0.144326	0.690781		0.783282
70	Pseudoflavonifractor	Biotin metabolism	-0.304695	0.391987		0.593486
71	Candidatus.Arthromitus	Biotin metabolism	-0.610474	0.0608572		0.370051
72	Catenibacterium	Biotin metabolism	0.564882	0.088861		0.429495
73	Adlercreutzia	Biotin metabolism	0.495072	0.145706		0.482078
74	Parabacteroides	Biotin metabolism	0.453711	0.187818		0.482078
75	Pontibacter	Biotin metabolism	0.576014	0.0813852		0.418303
76	Eisenbergiella	Biotin metabolism	0.233371	0.516407		0.690374
77	Odoribacter	Biotin metabolism	0.44597	0.196412		0.482078
78	Duncaniella	Biotin metabolism	0.775837	0.00834384	**	0.243242
79	Mediterraneibacter	Carbon fixation pathways in prokaryotes	-0.297041	0.404583		0.600503
80	Lachnoclostridium	Carbon fixation pathways in prokaryotes	-0.298159	0.402732		0.600118
81	Monoglobus	Carbon fixation pathways in prokaryotes	-0.170381	0.637925		0.751555
82	Paludihabitans	Carbon fixation pathways in prokaryotes	0.0504883	0.889838		0.92671
83	Pseudoflavonifractor	Carbon fixation pathways in prokaryotes	-0.434541	0.20951		0.482078
84	Candidatus.Arthromitus	Carbon fixation pathways in prokaryotes	-0.555173	0.0957288		0.438635
85	Catenibacterium	Carbon fixation pathways in prokaryotes	0.492867	0.14779		0.482078
86	Adlercreutzia	Carbon fixation pathways in prokaryotes	0.449604	0.192349		0.482078
87	Parabacteroides	Carbon fixation pathways in prokaryotes	0.388174	0.267664		0.513454
88	Pontibacter	Carbon fixation pathways in prokaryotes	0.394979	0.258629		0.507828
89	Eisenbergiella	Carbon fixation pathways in prokaryotes	0.18853	0.601939		0.745859
90	Odoribacter	Carbon fixation pathways in prokaryotes	0.630403	0.0507119		0.3414
91	Duncaniella	Carbon fixation pathways in prokaryotes	0.74896	0.0126694	*	0.243242
92	Mediterraneibacter	Cyanoamino acid metabolism	-0.34523	0.328562		0.548088
93	Lachnoclostridium	Cyanoamino acid metabolism	-0.0533534	0.883621		0.924462
94	Monoglobus	Cyanoamino acid metabolism	-0.196955	0.585489		0.740035
95	Paludihabitans	Cyanoamino acid metabolism	-0.28012	0.433097		0.62262
96	Pseudoflavonifractor	Cyanoamino acid metabolism	-0.0879755	0.809036		0.864041
97	Candidatus.Arthromitus	Cyanoamino acid metabolism	-0.697012	0.0250841	*	0.254415
98	Catenibacterium	Cyanoamino acid metabolism	0.300953	0.398123		0.595604
99	Adlercreutzia	Cyanoamino acid metabolism	0.233868	0.515488		0.690374
100	Parabacteroides	Cyanoamino acid metabolism	0.353527	0.316281		0.537108
101	Pontibacter	Cyanoamino acid metabolism	0.420473	0.226307		0.487159
102	Eisenbergiella	Cyanoamino acid metabolism	0.454017	0.187482		0.482078
103	Odoribacter	Cyanoamino acid metabolism	0.58981	0.0727		0.397449
104	Duncaniella	Cyanoamino acid metabolism	0.675082	0.0322036	*	0.266979
105	Mediterraneibacter	Glycosaminoglycan degradation	-0.430925	0.213757		0.482078
106	Lachnoclostridium	Glycosaminoglycan degradation	-0.252113	0.48224		0.675318
107	Monoglobus	Glycosaminoglycan degradation	-0.17217	0.634345		0.751555
108	Paludihabitans	Glycosaminoglycan degradation	-0.11206	0.757924		0.833054
109	Pseudoflavonifractor	Glycosaminoglycan degradation	-0.41915	0.227925		0.487159
110	Candidatus.Arthromitus	Glycosaminoglycan degradation	-0.524916	0.119259		0.482078
111	Catenibacterium	Glycosaminoglycan degradation	0.511703	0.130566		0.482078
112	Adlercreutzia	Glycosaminoglycan degradation	0.489835	0.150686		0.482078
113	Parabacteroides	Glycosaminoglycan degradation	0.314074	0.376817		0.582193
114	Pontibacter	Glycosaminoglycan degradation	0.488437	0.152032		0.482078
115	Eisenbergiella	Glycosaminoglycan degradation	0.0294781	0.935573		0.948148
116	Odoribacter	Glycosaminoglycan degradation	0.69664	0.025195	*	0.254415
117	Duncaniella	Glycosaminoglycan degradation	0.758787	0.0109398	*	0.243242
118	Mediterraneibacter	Glycosphingolipid biosynthesis-globo series	-0.388872	0.266728		0.513454
119	Lachnoclostridium	Glycosphingolipid biosynthesis-globo series	-0.182043	0.614718		0.747289
120	Monoglobus	Glycosphingolipid biosynthesis-globo series	-0.240222	0.503803		0.690133
121	Paludihabitans	Glycosphingolipid biosynthesis-globo series	-0.182277	0.614255		0.747289
122	Pseudoflavonifractor	Glycosphingolipid biosynthesis-globo series	-0.316479	0.372974		0.578647
123	Candidatus.Arthromitus	Glycosphingolipid biosynthesis-globo series	-0.68637	0.0283875	*	0.261026
124	Catenibacterium	Glycosphingolipid biosynthesis-globo series	0.47238	0.168018		0.482078
125	Adlercreutzia	Glycosphingolipid biosynthesis-globo series	0.469843	0.170632		0.482078
126	Parabacteroides	Glycosphingolipid biosynthesis-globo series	0.341486	0.334183		0.551979
127	Pontibacter	Glycosphingolipid biosynthesis-globo series	0.420359	0.226447		0.487159
128	Eisenbergiella	Glycosphingolipid biosynthesis-globo series	0.212431	0.555715		0.712713
129	Odoribacter	Glycosphingolipid biosynthesis-globo series	0.737998	0.0148151	*	0.243242
130	Duncaniella	Glycosphingolipid biosynthesis-globo series	0.737933	0.0148286	*	0.243242
131	Mediterraneibacter	Inorganic ion transport and metabolism	-0.595624	0.0692282		0.397449
132	Lachnoclostridium	Inorganic ion transport and metabolism	-0.405275	0.245284		0.497162
133	Monoglobus	Inorganic ion transport and metabolism	-0.496136	0.144707		0.482078
134	Paludihabitans	Inorganic ion transport and metabolism	-0.501383	0.13984		0.482078
135	Pseudoflavonifractor	Inorganic ion transport and metabolism	-0.00530959	0.988386		0.991014
136	Candidatus.Arthromitus	Inorganic ion transport and metabolism	-0.279272	0.43455		0.62262
137	Catenibacterium	Inorganic ion transport and metabolism	0.231111	0.520593		0.691069
138	Adlercreutzia	Inorganic ion transport and metabolism	-0.0115603	0.974715		0.980966
139	Parabacteroides	Inorganic ion transport and metabolism	0.0964928	0.790876		0.854375
140	Pontibacter	Inorganic ion transport and metabolism	0.667753	0.0348593	*	0.273791
141	Eisenbergiella	Inorganic ion transport and metabolism	0.480676	0.159639		0.482078
142	Odoribacter	Inorganic ion transport and metabolism	0.31224	0.379761		0.582193
143	Duncaniella	Inorganic ion transport and metabolism	0.692928	0.0263188	*	0.254415
144	Mediterraneibacter	Lipopolysaccharide biosynthesis	-0.383659	0.273751		0.513454
145	Lachnoclostridium	Lipopolysaccharide biosynthesis	-0.242763	0.499162		0.689319
146	Monoglobus	Lipopolysaccharide biosynthesis	-0.127477	0.725631		0.816605
147	Paludihabitans	Lipopolysaccharide biosynthesis	-0.0333683	0.927088		0.948148
148	Pseudoflavonifractor	Lipopolysaccharide biosynthesis	-0.384055	0.273215		0.513454
149	Candidatus.Arthromitus	Lipopolysaccharide biosynthesis	-0.556996	0.0944143		0.438635
150	Catenibacterium	Lipopolysaccharide biosynthesis	0.525345	0.118902		0.482078
151	Adlercreutzia	Lipopolysaccharide biosynthesis	0.511547	0.130703		0.482078
152	Parabacteroides	Lipopolysaccharide biosynthesis	0.293212	0.410956		0.605197
153	Pontibacter	Lipopolysaccharide biosynthesis	0.443705	0.198968		0.482078
154	Eisenbergiella	Lipopolysaccharide biosynthesis	0.115308	0.75109		0.828166
155	Odoribacter	Lipopolysaccharide biosynthesis	0.683935	0.0291831	*	0.261953
156	Duncaniella	Lipopolysaccharide biosynthesis	0.715049	0.0201046	*	0.254415
157	Mediterraneibacter	Lipopolysaccharide biosynthesis proteins	-0.446568	0.195739		0.482078
158	Lachnoclostridium	Lipopolysaccharide biosynthesis proteins	-0.34707	0.325817		0.545925
159	Monoglobus	Lipopolysaccharide biosynthesis proteins	-0.219481	0.542353		0.70023
160	Paludihabitans	Lipopolysaccharide biosynthesis proteins	-0.131142	0.71801		0.810448
161	Pseudoflavonifractor	Lipopolysaccharide biosynthesis proteins	-0.445899	0.196492		0.482078
162	Candidatus.Arthromitus	Lipopolysaccharide biosynthesis proteins	-0.508521	0.133383		0.482078
163	Catenibacterium	Lipopolysaccharide biosynthesis proteins	0.489235	0.151262		0.482078
164	Adlercreutzia	Lipopolysaccharide biosynthesis proteins	0.453541	0.188004		0.482078
165	Parabacteroides	Lipopolysaccharide biosynthesis proteins	0.255496	0.47618		0.674754
166	Pontibacter	Lipopolysaccharide biosynthesis proteins	0.47784	0.162474		0.482078
167	Eisenbergiella	Lipopolysaccharide biosynthesis proteins	0.18211	0.614585		0.747289
168	Odoribacter	Lipopolysaccharide biosynthesis proteins	0.749935	0.0124898	*	0.243242
169	Duncaniella	Lipopolysaccharide biosynthesis proteins	0.75749	0.0111579	*	0.243242
170	Mediterraneibacter	Lysosome	-0.418502	0.228719		0.487159
171	Lachnoclostridium	Lysosome	-0.190681	0.597724		0.743936
172	Monoglobus	Lysosome	-0.158956	0.660936		0.763877
173	Paludihabitans	Lysosome	-0.118738	0.743892		0.828166
174	Pseudoflavonifractor	Lysosome	-0.357642	0.31028		0.537108
175	Candidatus.Arthromitus	Lysosome	-0.584789	0.0757873		0.40242
176	Catenibacterium	Lysosome	0.458665	0.182437		0.482078
177	Adlercreutzia	Lysosome	0.430541	0.214211		0.482078
178	Parabacteroides	Lysosome	0.353608	0.316162		0.537108
179	Pontibacter	Lysosome	0.428395	0.216758		0.482078
180	Eisenbergiella	Lysosome	0.110472	0.76127		0.834299
181	Odoribacter	Lysosome	0.704533	0.0229155	*	0.254415
182	Duncaniella	Lysosome	0.737879	0.0148397	*	0.243242
183	Mediterraneibacter	Membrane and intracellular structural molecules	-0.445145	0.19734		0.482078
184	Lachnoclostridium	Membrane and intracellular structural molecules	-0.228061	0.526264		0.693712
185	Monoglobus	Membrane and intracellular structural molecules	-0.187779	0.603414		0.745859
186	Paludihabitans	Membrane and intracellular structural molecules	-0.0778822	0.830662		0.88214
187	Pseudoflavonifractor	Membrane and intracellular structural molecules	-0.240093	0.504039		0.690133
188	Candidatus.Arthromitus	Membrane and intracellular structural molecules	-0.617907	0.05693		0.370045
189	Catenibacterium	Membrane and intracellular structural molecules	0.463104	0.177692		0.482078
190	Adlercreutzia	Membrane and intracellular structural molecules	0.405478	0.245025		0.497162
191	Parabacteroides	Membrane and intracellular structural molecules	0.306782	0.388587		0.593062
192	Pontibacter	Membrane and intracellular structural molecules	0.487382	0.153052		0.482078
193	Eisenbergiella	Membrane and intracellular structural molecules	0.239435	0.505244		0.690133
194	Odoribacter	Membrane and intracellular structural molecules	0.623181	0.0542471		0.358793
195	Duncaniella	Membrane and intracellular structural molecules	0.754286	0.01171	*	0.243242
196	Mediterraneibacter	N-Glycan biosynthesis	-0.250334	0.485441		0.675318
197	Lachnoclostridium	N-Glycan biosynthesis	-0.156369	0.666185		0.765706
198	Monoglobus	N-Glycan biosynthesis	-0.173352	0.631983		0.751555
199	Paludihabitans	N-Glycan biosynthesis	-0.163583	0.651585		0.762881
200	Pseudoflavonifractor	N-Glycan biosynthesis	0.0971583	0.789461		0.854375
201	Candidatus.Arthromitus	N-Glycan biosynthesis	-0.557035	0.0943866		0.438635
202	Catenibacterium	N-Glycan biosynthesis	0.235575	0.512337		0.690374
203	Adlercreutzia	N-Glycan biosynthesis	0.237694	0.508438		0.690374
204	Parabacteroides	N-Glycan biosynthesis	-0.0824604	0.820839		0.874171
205	Pontibacter	N-Glycan biosynthesis	0.228286	0.525845		0.693712
206	Eisenbergiella	N-Glycan biosynthesis	0.733235	0.0158219	*	0.248536
207	Odoribacter	N-Glycan biosynthesis	0.487959	0.152494		0.482078
208	Duncaniella	N-Glycan biosynthesis	0.300972	0.39809		0.595604
209	Mediterraneibacter	One carbon pool by folate	-0.227059	0.528133		0.693749
210	Lachnoclostridium	One carbon pool by folate	-0.358309	0.309313		0.537108
211	Monoglobus	One carbon pool by folate	-0.0907145	0.803187		0.862488
212	Paludihabitans	One carbon pool by folate	0.0762803	0.834104		0.883307
213	Pseudoflavonifractor	One carbon pool by folate	-0.591585	0.0716283		0.397449
214	Candidatus.Arthromitus	One carbon pool by folate	-0.410377	0.238817		0.494692
215	Catenibacterium	One carbon pool by folate	0.518507	0.124663		0.482078
216	Adlercreutzia	One carbon pool by folate	0.512131	0.130189		0.482078
217	Parabacteroides	One carbon pool by folate	0.303734	0.393559		0.593486
218	Pontibacter	One carbon pool by folate	0.406562	0.243644		0.497162
219	Eisenbergiella	One carbon pool by folate	0.0964724	0.79092		0.854375
220	Odoribacter	One carbon pool by folate	0.659061	0.0381969	*	0.288005
221	Duncaniella	One carbon pool by folate	0.699748	0.0242797	*	0.254415
222	Mediterraneibacter	Other glycan degradation	-0.395496	0.257949		0.507828
223	Lachnoclostridium	Other glycan degradation	-0.17512	0.628458		0.751555
224	Monoglobus	Other glycan degradation	-0.0907035	0.80321		0.862488
225	Paludihabitans	Other glycan degradation	-0.0683689	0.85114		0.897954
226	Pseudoflavonifractor	Other glycan degradation	-0.347252	0.325546		0.545925
227	Candidatus.Arthromitus	Other glycan degradation	-0.565356	0.0885341		0.429495
228	Catenibacterium	Other glycan degradation	0.450236	0.191648		0.482078
229	Adlercreutzia	Other glycan degradation	0.433786	0.210393		0.482078
230	Parabacteroides	Other glycan degradation	0.319669	0.367907		0.575523
231	Pontibacter	Other glycan degradation	0.422777	0.223506		0.487061
232	Eisenbergiella	Other glycan degradation	0.115218	0.75128		0.828166
233	Odoribacter	Other glycan degradation	0.690038	0.0272171	*	0.256522
234	Duncaniella	Other glycan degradation	0.705245	0.0227169	*	0.254415
235	Mediterraneibacter	Pertussis	-0.354094	0.315451		0.537108
236	Lachnoclostridium	Pertussis	-0.235669	0.512165		0.690374
237	Monoglobus	Pertussis	-0.171647	0.63539		0.751555
238	Paludihabitans	Pertussis	-0.0667126	0.854714		0.897954
239	Pseudoflavonifractor	Pertussis	-0.411519	0.237383		0.494692
240	Candidatus.Arthromitus	Pertussis	-0.573499	0.0830377		0.418303
241	Catenibacterium	Pertussis	0.47832	0.161992		0.482078
242	Adlercreutzia	Pertussis	0.432642	0.211735		0.482078
243	Parabacteroides	Pertussis	0.399776	0.252362		0.503389
244	Pontibacter	Pertussis	0.411347	0.237599		0.494692
245	Eisenbergiella	Pertussis	0.158152	0.662567		0.763877
246	Odoribacter	Pertussis	0.680643	0.0302826	*	0.265501
247	Duncaniella	Pertussis	0.754637	0.0116486	*	0.243242
248	Mediterraneibacter	Phenylpropanoid biosynthesis	-0.253547	0.479666		0.674754
249	Lachnoclostridium	Phenylpropanoid biosynthesis	-0.0380122	0.916968		0.948148
250	Monoglobus	Phenylpropanoid biosynthesis	-0.20174	0.57622		0.73639
251	Paludihabitans	Phenylpropanoid biosynthesis	-0.212385	0.555802		0.712713
252	Pseudoflavonifractor	Phenylpropanoid biosynthesis	-0.0665426	0.855081		0.897954
253	Candidatus.Arthromitus	Phenylpropanoid biosynthesis	-0.758853	0.0109288	*	0.243242
254	Catenibacterium	Phenylpropanoid biosynthesis	0.322504	0.363433		0.57137
255	Adlercreutzia	Phenylpropanoid biosynthesis	0.294818	0.408277		0.603609
256	Parabacteroides	Phenylpropanoid biosynthesis	0.329678	0.352233		0.560303
257	Pontibacter	Phenylpropanoid biosynthesis	0.305834	0.390131		0.593062
258	Eisenbergiella	Phenylpropanoid biosynthesis	0.532919	0.112717		0.479202
259	Odoribacter	Phenylpropanoid biosynthesis	0.598273	0.0676831		0.397449
260	Duncaniella	Phenylpropanoid biosynthesis	0.589544	0.0728614		0.397449
261	Mediterraneibacter	Phosphonate and phosphinate metabolism	-0.277582	0.437453		0.62262
262	Lachnoclostridium	Phosphonate and phosphinate metabolism	-0.368394	0.294887		0.531925
263	Monoglobus	Phosphonate and phosphinate metabolism	-0.518719	0.124482		0.482078
264	Paludihabitans	Phosphonate and phosphinate metabolism	-0.376988	0.282884		0.527958
265	Pseudoflavonifractor	Phosphonate and phosphinate metabolism	-0.253626	0.479525		0.674754
266	Candidatus.Arthromitus	Phosphonate and phosphinate metabolism	-0.450677	0.191159		0.482078
267	Catenibacterium	Phosphonate and phosphinate metabolism	0.424839	0.221015		0.487061
268	Adlercreutzia	Phosphonate and phosphinate metabolism	0.195307	0.588693		0.740035
269	Parabacteroides	Phosphonate and phosphinate metabolism	0.472189	0.168214		0.482078
270	Pontibacter	Phosphonate and phosphinate metabolism	0.700338	0.0241083	*	0.254415
271	Eisenbergiella	Phosphonate and phosphinate metabolism	0.40583	0.244576		0.497162
272	Odoribacter	Phosphonate and phosphinate metabolism	0.277467	0.437651		0.62262
273	Duncaniella	Phosphonate and phosphinate metabolism	0.889898	0.000561808	***	0.0848274
274	Mediterraneibacter	Pores ion channels	-0.387014	0.269221		0.513454
275	Lachnoclostridium	Pores ion channels	-0.367233	0.296529		0.53234
276	Monoglobus	Pores ion channels	-0.193485	0.592245		0.741781
277	Paludihabitans	Pores ion channels	-0.0304607	0.933429		0.948148
278	Pseudoflavonifractor	Pores ion channels	-0.54902	0.100251		0.449938
279	Candidatus.Arthromitus	Pores ion channels	-0.445262	0.197209		0.482078
280	Catenibacterium	Pores ion channels	0.479257	0.161053		0.482078
281	Adlercreutzia	Pores ion channels	0.444748	0.197788		0.482078
282	Parabacteroides	Pores ion channels	0.333399	0.346492		0.560303
283	Pontibacter	Pores ion channels	0.438861	0.204502		0.482078
284	Eisenbergiella	Pores ion channels	0.0526126	0.885228		0.924462
285	Odoribacter	Pores ion channels	0.711285	0.0210817	*	0.254415
286	Duncaniella	Pores ion channels	0.77399	0.0086015	**	0.243242
287	Mediterraneibacter	Protein digestion and absorption	-0.364328	0.300659		0.534599
288	Lachnoclostridium	Protein digestion and absorption	-0.312158	0.379893		0.582193
289	Monoglobus	Protein digestion and absorption	-0.117208	0.747101		0.828166
290	Paludihabitans	Protein digestion and absorption	0.0305491	0.933236		0.948148
291	Pseudoflavonifractor	Protein digestion and absorption	-0.468543	0.171981		0.482078
292	Candidatus.Arthromitus	Protein digestion and absorption	-0.469705	0.170775		0.482078
293	Catenibacterium	Protein digestion and absorption	0.503023	0.138341		0.482078
294	Adlercreutzia	Protein digestion and absorption	0.457432	0.183767		0.482078
295	Parabacteroides	Protein digestion and absorption	0.333419	0.346462		0.560303
296	Pontibacter	Protein digestion and absorption	0.447733	0.194434		0.482078
297	Eisenbergiella	Protein digestion and absorption	0.0897275	0.805294		0.862488
298	Odoribacter	Protein digestion and absorption	0.649001	0.042321	*	0.30938
299	Duncaniella	Protein digestion and absorption	0.748047	0.0128392	*	0.243242
300	Mediterraneibacter	Protein folding and associated processing	-0.532409	0.113127		0.479202
301	Lachnoclostridium	Protein folding and associated processing	-0.286141	0.422848		0.620287
302	Monoglobus	Protein folding and associated processing	-0.25036	0.485393		0.675318
303	Paludihabitans	Protein folding and associated processing	-0.121688	0.737715		0.827734
304	Pseudoflavonifractor	Protein folding and associated processing	-0.143799	0.691864		0.783282
305	Candidatus.Arthromitus	Protein folding and associated processing	-0.533732	0.112065		0.479202
306	Catenibacterium	Protein folding and associated processing	0.613617	0.0591756		0.370051
307	Adlercreutzia	Protein folding and associated processing	0.523373	0.120546		0.482078
308	Parabacteroides	Protein folding and associated processing	0.190585	0.597912		0.743936
309	Pontibacter	Protein folding and associated processing	0.677307	0.0314253	*	0.266979
310	Eisenbergiella	Protein folding and associated processing	0.117157	0.747208		0.828166
311	Odoribacter	Protein folding and associated processing	0.463099	0.177698		0.482078
312	Duncaniella	Protein folding and associated processing	0.767004	0.00962688	**	0.243242
313	Mediterraneibacter	Restriction enzyme	-0.339787	0.336751		0.551979
314	Lachnoclostridium	Restriction enzyme	-0.535094	0.110979		0.479202
315	Monoglobus	Restriction enzyme	-0.515583	0.127179		0.482078
316	Paludihabitans	Restriction enzyme	-0.10036	0.78266		0.852783
317	Pseudoflavonifractor	Restriction enzyme	-0.330751	0.350573		0.560303
318	Candidatus.Arthromitus	Restriction enzyme	-0.596439	0.0687503		0.397449
319	Catenibacterium	Restriction enzyme	0.441797	0.201137		0.482078
320	Adlercreutzia	Restriction enzyme	0.391949	0.26263		0.513013
321	Parabacteroides	Restriction enzyme	0.175653	0.627397		0.751555
322	Pontibacter	Restriction enzyme	0.373611	0.287568		0.528845
323	Eisenbergiella	Restriction enzyme	0.571559	0.0843263		0.418303
324	Odoribacter	Restriction enzyme	0.648173	0.0426732	*	0.30938
325	Duncaniella	Restriction enzyme	0.706067	0.0224894	*	0.254415
326	Mediterraneibacter	Secretion system	0.460557	0.180405		0.482078
327	Lachnoclostridium	Secretion system	0.0361151	0.921101		0.948148
328	Monoglobus	Secretion system	0.219788	0.541773		0.70023
329	Paludihabitans	Secretion system	0.179725	0.619305		0.748327
330	Pseudoflavonifractor	Secretion system	0.031482	0.931201		0.948148
331	Candidatus.Arthromitus	Secretion system	0.743143	0.0137788	*	0.243242
332	Catenibacterium	Secretion system	-0.445099	0.197393		0.482078
333	Adlercreutzia	Secretion system	-0.385001	0.271935		0.513454
334	Parabacteroides	Secretion system	-0.370573	0.291818		0.52892
335	Pontibacter	Secretion system	-0.42787	0.217383		0.482078
336	Eisenbergiella	Secretion system	-0.220398	0.540625		0.70023
337	Odoribacter	Secretion system	-0.554015	0.0965695		0.438635
338	Duncaniella	Secretion system	-0.693033	0.0262866	*	0.254415
339	Mediterraneibacter	Sphingolipid metabolism	-0.354569	0.314755		0.537108
340	Lachnoclostridium	Sphingolipid metabolism	-0.199945	0.57969		0.738321
341	Monoglobus	Sphingolipid metabolism	-0.231584	0.519717		0.691069
342	Paludihabitans	Sphingolipid metabolism	-0.183156	0.612517		0.747289
343	Pseudoflavonifractor	Sphingolipid metabolism	-0.329813	0.352023		0.560303
344	Candidatus.Arthromitus	Sphingolipid metabolism	-0.641204	0.0457152	*	0.31916
345	Catenibacterium	Sphingolipid metabolism	0.416802	0.230812		0.488854
346	Adlercreutzia	Sphingolipid metabolism	0.360278	0.306468		0.537108
347	Parabacteroides	Sphingolipid metabolism	0.411208	0.237773		0.494692
348	Pontibacter	Sphingolipid metabolism	0.456751	0.184504		0.482078
349	Eisenbergiella	Sphingolipid metabolism	0.281373	0.430956		0.622492
350	Odoribacter	Sphingolipid metabolism	0.672053	0.0332839	*	0.266979
351	Duncaniella	Sphingolipid metabolism	0.78555	0.00707809	**	0.243242
352	Mediterraneibacter	Starch and sucrose metabolism	-0.455823	0.185512		0.482078
353	Lachnoclostridium	Starch and sucrose metabolism	-0.19797	0.583518		0.740035
354	Monoglobus	Starch and sucrose metabolism	-0.353642	0.316113		0.537108
355	Paludihabitans	Starch and sucrose metabolism	-0.349785	0.321789		0.544012
356	Pseudoflavonifractor	Starch and sucrose metabolism	0.0119843	0.973788		0.980966
357	Candidatus.Arthromitus	Starch and sucrose metabolism	-0.641352	0.0456495	*	0.31916
358	Catenibacterium	Starch and sucrose metabolism	0.28162	0.430534		0.622492
359	Adlercreutzia	Starch and sucrose metabolism	0.160053	0.658716		0.763877
360	Parabacteroides	Starch and sucrose metabolism	0.221449	0.538646		0.70023
361	Pontibacter	Starch and sucrose metabolism	0.464731	0.175972		0.482078
362	Eisenbergiella	Starch and sucrose metabolism	0.612084	0.0599922		0.370051
363	Odoribacter	Starch and sucrose metabolism	0.534981	0.111069		0.479202
364	Duncaniella	Starch and sucrose metabolism	0.662707	0.0367719	*	0.282918
365	Mediterraneibacter	Ubiquitin system	-0.45306	0.188532		0.482078
366	Lachnoclostridium	Ubiquitin system	-0.494353	0.146384		0.482078
367	Monoglobus	Ubiquitin system	-0.505869	0.135761		0.482078
368	Paludihabitans	Ubiquitin system	-0.398387	0.254168		0.504323
369	Pseudoflavonifractor	Ubiquitin system	-0.504765	0.136758		0.482078
370	Candidatus.Arthromitus	Ubiquitin system	-0.222187	0.537257		0.70023
371	Catenibacterium	Ubiquitin system	0.370965	0.291269		0.52892
372	Adlercreutzia	Ubiquitin system	0.18116	0.616464		0.747289
373	Parabacteroides	Ubiquitin system	0.387122	0.269075		0.513454
374	Pontibacter	Ubiquitin system	0.712509	0.0207603	*	0.254415
375	Eisenbergiella	Ubiquitin system	0.032869	0.928177		0.948148
376	Odoribacter	Ubiquitin system	0.434348	0.209736		0.482078
377	Duncaniella	Ubiquitin system	0.920448	0.000159044	***	0.0599597

## Sheet: CdOCL6w+21d vs KCd9w (colon)
	Taxa	Function	Correlation coefficients	P	Significance	BH	Significance BH
1	Mediterraneibacter	alpha-Linolenic acid metabolism	-0.555374	0.0955831		0.254888
2	Glutamicibacter	alpha-Linolenic acid metabolism	-0.0537546	0.882751		0.914085
3	Eisenbergiella	alpha-Linolenic acid metabolism	0.392243	0.26224		0.415129
4	Parabacteroides	alpha-Linolenic acid metabolism	0.382776	0.274951		0.415129
5	Longicatena	alpha-Linolenic acid metabolism	0.655759	0.0395191	*	0.149757
6	Pontibacter	alpha-Linolenic acid metabolism	0.749	0.0126621	*	0.0911668
7	Odoribacter	alpha-Linolenic acid metabolism	0.0828574	0.819989		0.885661
8	Duncaniella	alpha-Linolenic acid metabolism	0.926506	0.000116722	***	0.00420199	**
9	Mediterraneibacter	Atrazine degradation	-0.846709	0.00199908	**	0.047978	*
10	Glutamicibacter	Atrazine degradation	0.374565	0.286241		0.415129
11	Eisenbergiella	Atrazine degradation	0.158093	0.662686		0.782186
12	Parabacteroides	Atrazine degradation	0.0284965	0.937714		0.937714
13	Longicatena	Atrazine degradation	0.389137	0.266374		0.415129
14	Pontibacter	Atrazine degradation	0.303138	0.394535		0.515348
15	Odoribacter	Atrazine degradation	0.708791	0.0217467	*	0.11184
16	Duncaniella	Atrazine degradation	0.340318	0.335948		0.44793
17	Mediterraneibacter	Glycosphingolipid biosynthesis-globo series	-0.356648	0.311724		0.431618
18	Glutamicibacter	Glycosphingolipid biosynthesis-globo series	0.0751859	0.836457		0.885661
19	Eisenbergiella	Glycosphingolipid biosynthesis-globo series	0.527793	0.11688		0.280512
20	Parabacteroides	Glycosphingolipid biosynthesis-globo series	0.594627	0.0698156		0.218553
21	Longicatena	Glycosphingolipid biosynthesis-globo series	0.718203	0.0193105	*	0.110441
22	Pontibacter	Glycosphingolipid biosynthesis-globo series	0.448813	0.193229		0.343004
23	Odoribacter	Glycosphingolipid biosynthesis-globo series	0.213986	0.552757		0.667736
24	Duncaniella	Glycosphingolipid biosynthesis-globo series	0.798505	0.00561012	**	0.0661159
25	Mediterraneibacter	Inorganic ion transport and metabolism	-0.637146	0.0475521	*	0.163036
26	Glutamicibacter	Inorganic ion transport and metabolism	-0.121715	0.737658		0.824878
27	Eisenbergiella	Inorganic ion transport and metabolism	0.580508	0.0784866		0.226041
28	Parabacteroides	Inorganic ion transport and metabolism	0.517113	0.125859		0.292317
29	Longicatena	Inorganic ion transport and metabolism	0.780554	0.00771076	**	0.0661159
30	Pontibacter	Inorganic ion transport and metabolism	0.695441	0.0255541	*	0.12266
31	Odoribacter	Inorganic ion transport and metabolism	0.128576	0.723345		0.824878
32	Duncaniella	Inorganic ion transport and metabolism	0.779777	0.00781261	**	0.0661159
33	Mediterraneibacter	N-Glycan biosynthesis	-0.371341	0.290741		0.415129
34	Glutamicibacter	N-Glycan biosynthesis	-0.0402083	0.912186		0.925034
35	Eisenbergiella	N-Glycan biosynthesis	0.342949	0.331982		0.44793
36	Parabacteroides	N-Glycan biosynthesis	0.496849	0.144039		0.305025
37	Longicatena	N-Glycan biosynthesis	0.502406	0.138903		0.303061
38	Pontibacter	N-Glycan biosynthesis	0.665263	0.0357945	*	0.147342
39	Odoribacter	N-Glycan biosynthesis	0.287607	0.420369		0.530993
40	Duncaniella	N-Glycan biosynthesis	0.73304	0.0158641	*	0.103838
41	Mediterraneibacter	Phosphonate and phosphinate metabolism	-0.374825	0.28588		0.415129
42	Glutamicibacter	Phosphonate and phosphinate metabolism	-0.0752557	0.836307		0.885661
43	Eisenbergiella	Phosphonate and phosphinate metabolism	0.460371	0.180604		0.333423
44	Parabacteroides	Phosphonate and phosphinate metabolism	0.542746	0.104999		0.260687
45	Longicatena	Phosphonate and phosphinate metabolism	0.715693	0.0199407	*	0.110441
46	Pontibacter	Phosphonate and phosphinate metabolism	0.686327	0.0284015	*	0.127807
47	Odoribacter	Phosphonate and phosphinate metabolism	0.127025	0.726573		0.824878
48	Duncaniella	Phosphonate and phosphinate metabolism	0.959962	1.07112e-05	***	0.000771207	***
49	Mediterraneibacter	Protein folding and associated processing	-0.594896	0.0696569		0.218553
50	Glutamicibacter	Protein folding and associated processing	0.118361	0.744682		0.824878
51	Eisenbergiella	Protein folding and associated processing	0.438468	0.204954		0.344582
52	Parabacteroides	Protein folding and associated processing	0.461228	0.179689		0.333423
53	Longicatena	Protein folding and associated processing	0.643539	0.0446803	*	0.160849
54	Pontibacter	Protein folding and associated processing	0.547966	0.101039		0.259815
55	Odoribacter	Protein folding and associated processing	0.299312	0.400826		0.515348
56	Duncaniella	Protein folding and associated processing	0.788712	0.00669724	**	0.0661159
57	Mediterraneibacter	Restriction enzyme	-0.437742	0.205792		0.344582
58	Glutamicibacter	Restriction enzyme	0.212047	0.556447		0.667736
59	Eisenbergiella	Restriction enzyme	0.368987	0.29405		0.415129
60	Parabacteroides	Restriction enzyme	0.467506	0.173061		0.333423
61	Longicatena	Restriction enzyme	0.571766	0.0841884		0.233137
62	Pontibacter	Restriction enzyme	0.44694	0.195322		0.343004
63	Odoribacter	Restriction enzyme	0.47295	0.167434		0.333423
64	Duncaniella	Restriction enzyme	0.776414	0.00826449	**	0.0661159
65	Mediterraneibacter	Starch and sucrose metabolism	-0.508885	0.133059		0.299382
66	Glutamicibacter	Starch and sucrose metabolism	0.0510154	0.888694		0.914085
67	Eisenbergiella	Starch and sucrose metabolism	0.389226	0.266256		0.415129
68	Parabacteroides	Starch and sucrose metabolism	0.482057	0.158268		0.325581
69	Longicatena	Starch and sucrose metabolism	0.587436	0.0741496		0.222449
70	Pontibacter	Starch and sucrose metabolism	0.662542	0.0368355	*	0.147342
71	Odoribacter	Starch and sucrose metabolism	0.278487	0.435898		0.541115
72	Duncaniella	Starch and sucrose metabolism	0.792333	0.00627932	**	0.0661159
